# Supplementary material for: A second monoclinic polymorph of 4-(2-hydr­oxy-4-methoxy­benzyl­ideneamino)-1,5-dimethyl-2-phenyl-1H-pyrazol-3(2H)-one
Source: Acta Crystallogr Sect E Struct Rep Online. 2008 Sep 20;64(Pt 10):o1965–6. doi: 10.1107/S1600536808029498 (PMC2959388; doi:10.1107/S1600536808029498)
Supplement: Supplementary file 2 [file e-64-o1965-Isup2.hkl]

# 
# h,k,l, Fc-squared, Fo-squared, sigma(Fo-squared) and status flag 
# 
data_I
_shelx_title '  CI2671' 
_shelx_refln_list_code          4 
_shelx_F_calc_maximum      447.19 
_exptl_crystal_F_000      1424.00 
_reflns_d_resolution_high  0.7828 
 
loop_ 
 _symmetry_equiv_pos_as_xyz 
 'x, y, z' 
 '-x, y, -z+1/2' 
 'x+1/2, y+1/2, z' 
 '-x+1/2, y+1/2, -z+1/2' 
 '-x, -y, -z' 
 'x, -y, z-1/2' 
 '-x+1/2, -y+1/2, -z' 
 'x+1/2, -y+1/2, z-1/2' 
 
_cell_length_a    30.5810 
_cell_length_b     6.9060 
_cell_length_c    17.0590 
_cell_angle_alpha  90.000 
_cell_angle_beta  110.500 
_cell_angle_gamma  90.000 
 
_shelx_F_squared_multiplier     1.000 
 
loop_ 
 _refln_index_h 
 _refln_index_k 
 _refln_index_l 
 _refln_F_squared_calc 
 _refln_F_squared_meas 
 _refln_F_squared_sigma 
 _refln_observed_status 
   2   0   0    13947.98     8073.48    289.93 o 
   4   0   0    10876.97     9964.04    353.41 o 
   6   0   0       88.53      113.69      8.58 o 
   8   0   0        0.36        2.74      2.85 o 
  10   0   0     1529.62     1350.37     40.03 o 
  12   0   0       71.01       84.06      7.82 o 
  14   0   0      327.01      325.87     10.98 o 
  16   0   0      200.85      265.38     10.81 o 
  18   0   0      289.79      355.82     18.54 o 
  20   0   0     2058.37     2073.59     64.26 o 
  22   0   0      173.60      184.33     17.16 o 
  24   0   0      377.79      336.21     21.00 o 
  28   0   0       80.28       92.64     20.59 o 
  30   0   0      313.20      353.41     36.03 o 
  32   0   0       49.90      126.95     27.45 o 
  34   0   0       74.42      147.54     30.88 o 
  36   0   0       49.27       84.06     29.16 o 
   1   1   0     6000.70     5460.26    138.28 o 
   3   1   0    11937.54    10096.59    366.27 o 
   5   1   0     8775.98     8049.43    163.28 o 
   7   1   0     6549.49     6281.09    129.36 o 
   9   1   0     2480.95     2180.88     71.89 o 
  11   1   0       61.26       81.54      6.44 o 
  13   1   0    13929.72    14203.74    515.30 o 
  15   1   0     1207.75     1266.18     34.64 o 
  17   1   0       99.77       84.30     10.90 o 
  19   1   0      356.29      333.46     12.71 o 
  21   1   0     2628.89     2508.68     63.06 o 
  23   1   0       64.81       66.40     10.20 o 
  25   1   0       79.58       85.93     11.53 o 
  27   1   0       34.80       38.72      9.51 o 
  29   1   0       39.91       46.54     14.58 o 
  31   1   0       20.86       19.50     11.48 o 
  33   1   0       10.74        4.94     10.26 o 
  35   1   0       20.15        0.48     24.88 o 
   0   2   0      779.38      766.86     34.31 o 
   2   2   0     8393.92     7960.21    163.38 o 
   4   2   0    15909.65    15218.94    546.67 o 
   6   2   0     6500.31     6855.19    142.26 o 
   8   2   0    24165.69    23627.88    474.49 o 
  10   2   0        5.29        1.20      3.53 o 
  12   2   0     4592.83     4632.75    101.30 o 
  14   2   0        0.01        1.96      4.22 o 
  16   2   0       91.54       95.67      9.54 o 
  18   2   0        8.55       -1.99      4.75 o 
  20   2   0       30.53       31.81     11.54 o 
  22   2   0     1706.36     1720.00     41.60 o 
  24   2   0      470.17      498.99     23.10 o 
  26   2   0      433.81      389.24     25.43 o 
  28   2   0      136.82      135.57     16.18 o 
  30   2   0       15.68       17.70     12.87 o 
  32   2   0       45.46       32.60     14.56 o 
  34   2   0        7.19       10.02     11.48 o 
   1   3   0     2165.48     2239.99     51.15 o 
   3   3   0       97.71       96.38      6.79 o 
   5   3   0       88.87       52.80      5.16 o 
   7   3   0     1725.68     1785.22     53.62 o 
   9   3   0     3450.84     3294.41     92.80 o 
  11   3   0     5000.63     5523.80    113.88 o 
  13   3   0      915.61      861.63     33.97 o 
  15   3   0     1346.67     1325.31     37.96 o 
  17   3   0     1041.59      978.56     31.61 o 
  19   3   0      147.35      132.81     12.80 o 
  21   3   0      220.43      234.28     16.78 o 
  23   3   0      264.85      225.58     16.84 o 
  25   3   0      293.88      291.24     20.12 o 
  27   3   0        8.08       22.08      9.35 o 
  29   3   0       98.92       97.67     12.13 o 
  31   3   0        0.29       10.64      8.63 o 
  33   3   0       70.10       81.50     24.88 o 
   0   4   0        7.16        5.15      4.85 o 
   2   4   0     1510.38     1798.61     44.23 o 
   4   4   0     1351.25     1549.38     39.13 o 
   6   4   0     1740.22     1621.86     40.71 o 
   8   4   0      467.22      530.20     24.85 o 
  10   4   0     1799.32     1721.41     56.32 o 
  12   4   0      782.83      634.57     28.49 o 
  14   4   0     2091.44     2086.08    104.65 o 
  16   4   0      610.48      607.47     29.70 o 
  18   4   0     3970.07     3772.43    112.21 o 
  20   4   0        4.59       -4.22      7.27 o 
  22   4   0      301.08      295.34     24.67 o 
  24   4   0      317.32      288.14     19.36 o 
  26   4   0       38.00       37.16     13.08 o 
  28   4   0        0.24       13.63      8.51 o 
  30   4   0       16.96       19.25      9.57 o 
  32   4   0       19.23       26.06     10.70 o 
   1   5   0      127.30      189.78     10.06 o 
   3   5   0        3.30        4.00      4.95 o 
   5   5   0        0.81        9.98      6.59 o 
   7   5   0      675.87      627.01     28.49 o 
   9   5   0        9.29       16.50      7.82 o 
  11   5   0       24.59        8.97      7.82 o 
  13   5   0      862.46      845.53     36.98 o 
  15   5   0      456.92      454.63     26.61 o 
  17   5   0      159.37      145.58     18.20 o 
  19   5   0        0.45       10.64     15.44 o 
  21   5   0        0.40        0.86     14.58 o 
  23   5   0        3.48       -5.83      6.79 o 
  25   5   0        0.03       -2.57      8.22 o 
  27   5   0       45.13       70.31     11.21 o 
  29   5   0       36.79       39.60     13.96 o 
   0   6   0     1647.15     1509.70     73.77 o 
   2   6   0      104.03      108.44     10.81 o 
   4   6   0        5.02        9.51      6.43 o 
   6   6   0      633.48      624.25     30.92 o 
   8   6   0      292.40      268.81     21.20 o 
  10   6   0      933.25      911.39     40.52 o 
  12   6   0       75.95       87.53     25.73 o 
  14   6   0      124.48      135.93     20.59 o 
  16   6   0      102.92      105.65     23.16 o 
  18   6   0       33.38       46.32     13.34 o 
  20   6   0       46.60       47.07     13.91 o 
  22   6   0       72.05       60.63     11.80 o 
  24   6   0       15.72        9.23      7.31 o 
  26   6   0        0.00       13.48     12.87 o 
   1   7   0        2.43      -10.29      7.28 o 
   3   7   0       89.47       86.52     11.35 o 
   5   7   0      166.84      147.00     18.32 o 
   7   7   0      130.63      130.38     21.43 o 
   9   7   0      128.17      138.24     18.20 o 
  11   7   0       64.38       86.64     15.77 o 
  13   7   0      137.73      115.30     17.56 o 
  15   7   0       60.59       66.05     18.01 o 
  17   7   0        0.00        3.71      6.66 o 
  19   7   0       18.46        7.52      7.41 o 
  21   7   0        2.45       -8.01     10.72 o 
   0   8   0        2.18       -3.43      8.58 o 
   2   8   0        4.96        0.86      6.07 o 
   4   8   0       19.42        8.58     10.29 o 
   6   8   0       57.88       78.92     18.87 o 
   8   8   0        1.89        2.51      7.72 o 
  10   8   0        1.92       -7.80      6.59 o 
  12   8   0        0.05       -6.99     12.87 o 
  14   8   0       54.02       45.91     12.69 o 
 -35   1   1        4.92        6.00     10.92 o 
 -33   1   1       13.66       11.29     13.72 o 
 -31   1   1       69.24       85.72     16.08 o 
 -29   1   1      646.26      813.18     54.90 o 
 -27   1   1        1.24        4.10      6.43 o 
 -25   1   1     2064.21     2018.18    108.94 o 
 -23   1   1      352.70      383.07     18.77 o 
 -21   1   1     1263.13     1247.80     30.16 o 
 -19   1   1      118.61      129.06      7.22 o 
 -17   1   1     2319.30     2544.45     45.01 o 
 -15   1   1     1197.91     1409.08     26.78 o 
 -13   1   1     4058.25     4154.74     68.04 o 
 -11   1   1     3921.74     3837.24     71.31 o 
  -9   1   1      292.93      260.85      8.67 o 
  -7   1   1     3917.57     3400.53    100.04 o 
  -5   1   1     8544.05     7700.77    198.10 o 
  -3   1   1    41821.70    35168.12    878.55 o 
  -1   1   1    19293.12    17155.20    436.61 o 
   1   1   1      424.10      486.99     15.13 o 
   3   1   1      917.13      809.75     36.03 o 
   5   1   1      133.14      123.80      4.74 o 
   7   1   1     1205.20     1184.07     24.13 o 
   9   1   1       14.09       22.64      3.32 o 
  11   1   1     2401.96     2364.48     46.48 o 
  13   1   1     2747.33     3202.43     61.94 o 
  15   1   1     1969.52     1816.72     38.99 o 
  17   1   1      534.02      587.50     17.85 o 
  19   1   1      227.87      200.20     10.17 o 
  21   1   1     2111.31     2161.13     56.46 o 
  23   1   1     1547.04     1436.80     42.91 o 
  25   1   1       87.18       95.96     12.04 o 
  27   1   1       63.79       52.03     10.81 o 
  29   1   1        2.06       16.30     10.92 o 
  31   1   1        0.50        5.91     10.72 o 
  33   1   1       14.68       42.60     22.30 o 
  35   1   1        5.72        7.72     10.92 o 
 -36   2   1        4.43        3.76     11.69 o 
 -34   2   1        0.29        4.24     17.16 o 
 -32   2   1       44.29       55.37     31.74 o 
 -30   2   1      189.06      174.39     16.78 o 
 -28   2   1      222.87      187.10     16.36 o 
 -26   2   1       30.64        8.14      6.78 o 
 -24   2   1        5.61       10.16      7.44 o 
 -22   2   1        0.65        1.10      4.88 o 
 -20   2   1       15.30       24.53      5.67 o 
 -18   2   1     2022.01     2011.90     43.30 o 
 -16   2   1      109.06      114.22      9.90 o 
 -14   2   1     1490.45     1658.59     42.50 o 
 -12   2   1      822.62      720.09     39.93 o 
 -10   2   1       28.51       32.45      5.23 o 
  -8   2   1     4856.69     4891.61    320.81 o 
  -6   2   1     5860.94     5795.25    120.84 o 
  -4   2   1     1122.91     1165.80     27.71 o 
  -2   2   1     2239.50     2424.25     59.48 o 
   0   2   1    32877.75    28760.14    714.84 o 
   2   2   1     3179.88     3423.62     72.96 o 
   4   2   1      291.54      227.13      6.96 o 
   6   2   1       66.99       64.35      7.28 o 
   8   2   1     6223.13     5979.45    133.60 o 
  10   2   1       36.75       33.22      5.55 o 
  12   2   1     1255.69     1528.25     48.48 o 
  14   2   1       90.25      101.36      8.91 o 
  16   2   1       20.92       15.53      6.85 o 
  18   2   1      760.17      861.14     28.69 o 
  20   2   1      632.45      597.75     38.18 o 
  22   2   1      361.83      370.04     20.10 o 
  24   2   1      303.17      279.52     18.47 o 
  26   2   1      441.07      373.22     21.44 o 
  28   2   1      151.06      201.11     17.77 o 
  30   2   1        3.04       -1.03      7.44 o 
  32   2   1        0.36       15.53     11.10 o 
  34   2   1        0.78      -12.10     11.10 o 
 -35   3   1        0.10      -13.18     11.48 o 
 -33   3   1       70.63      153.17     23.05 o 
 -31   3   1       11.21        0.60      9.04 o 
 -29   3   1        6.10       12.11     11.70 o 
 -27   3   1       59.15       46.97     10.81 o 
 -25   3   1       11.24        5.58      9.16 o 
 -23   3   1      761.45      688.43     23.67 o 
 -21   3   1      369.37      387.15     16.75 o 
 -19   3   1      179.99      163.49     11.89 o 
 -17   3   1       17.49       30.66      7.22 o 
 -15   3   1      697.51      718.13     84.92 o 
 -13   3   1      810.49      906.55     34.43 o 
 -11   3   1     2729.51     2821.17     81.82 o 
  -9   3   1     1862.14     1671.65     51.46 o 
  -7   3   1     5526.11     5661.46    146.36 o 
  -5   3   1     1332.23     1213.20     30.30 o 
  -3   3   1      201.61      207.88      9.21 o 
  -1   3   1      279.63      263.30     10.53 o 
   1   3   1     1455.53     1559.08     37.61 o 
   3   3   1       18.20       23.17      3.71 o 
   5   3   1     6110.99     6698.59    140.96 o 
   7   3   1     2300.06     2449.03     62.49 o 
   9   3   1        1.49        9.64      5.51 o 
  11   3   1      531.96      489.01     16.22 o 
  13   3   1      127.10       97.60      9.54 o 
  15   3   1        3.75       12.87      5.55 o 
  17   3   1        1.52        3.94      6.03 o 
  19   3   1      389.99      329.47     23.84 o 
  21   3   1       10.73       11.37      7.80 o 
  23   3   1      616.28      596.95     41.26 o 
  25   3   1      666.17      593.74     26.99 o 
  27   3   1        0.13       -9.03      7.22 o 
  29   3   1       30.99       37.17     10.90 o 
  31   3   1        0.02       -3.86      8.53 o 
  33   3   1       50.68       86.83     18.77 o 
 -32   4   1       17.13       11.92     11.10 o 
 -30   4   1       11.27       51.16     13.18 o 
 -28   4   1      108.38      107.29     17.56 o 
 -26   4   1        1.17        1.07      6.66 o 
 -24   4   1        2.44        5.07      7.22 o 
 -22   4   1      454.73      436.45     37.04 o 
 -20   4   1        3.15       -1.17      6.55 o 
 -18   4   1      784.70      791.57     36.33 o 
 -16   4   1      127.52      152.99     25.73 o 
 -14   4   1      632.01      650.75     29.70 o 
 -12   4   1       50.73       38.43      9.04 o 
 -10   4   1     2045.50     2047.87     64.26 o 
  -8   4   1      765.98      723.68     29.70 o 
  -6   4   1      114.71       91.23      8.16 o 
  -4   4   1      727.60      804.16     23.73 o 
  -2   4   1      307.43      313.34     13.18 o 
   0   4   1        8.59        0.54      3.47 o 
   2   4   1      978.82     1032.86     28.69 o 
   4   4   1        4.07        1.09      3.22 o 
   6   4   1      467.95      505.96     14.70 o 
   8   4   1       20.45       18.36      5.16 o 
  10   4   1       36.53       65.60      7.49 o 
  12   4   1      503.13      520.93     25.89 o 
  14   4   1      828.02      827.60     35.77 o 
  16   4   1      160.55      152.13     16.85 o 
  18   4   1      194.11      182.07     19.30 o 
  20   4   1      102.97      104.51     16.34 o 
  22   4   1        7.33       -0.23      9.04 o 
  24   4   1       45.81       37.47     10.53 o 
  26   4   1       23.33       16.94      7.31 o 
  28   4   1       40.16       46.06     12.45 o 
  30   4   1       28.44       62.76     13.80 o 
 -29   5   1        9.23       21.11      9.18 o 
 -27   5   1       47.82       42.24     10.67 o 
 -25   5   1      114.04      126.91     14.79 o 
 -23   5   1        1.43        0.86      5.82 o 
 -21   5   1       49.13       33.07      9.21 o 
 -19   5   1      193.67      182.67     18.00 o 
 -17   5   1      149.31      191.53     19.30 o 
 -15   5   1       17.12        0.49      8.58 o 
 -13   5   1       72.86       92.74     26.59 o 
 -11   5   1      730.80      737.06     32.69 o 
  -9   5   1      739.45      774.31     33.45 o 
  -7   5   1     2783.28     2674.34     80.04 o 
  -5   5   1      605.65      638.52     36.03 o 
  -3   5   1     2965.51     3066.22     92.89 o 
  -1   5   1     1621.61     1613.20     63.62 o 
   1   5   1      125.30      142.21      9.06 o 
   3   5   1       34.38       27.52      6.22 o 
   5   5   1       10.21        4.87      4.75 o 
   7   5   1      166.30      180.39     13.81 o 
   9   5   1      156.69      160.65     16.34 o 
  11   5   1       52.88       39.16     10.26 o 
  13   5   1     3811.49     3692.95    109.78 o 
  15   5   1      590.06      533.30     35.17 o 
  17   5   1      486.58      394.51     26.06 o 
  19   5   1       62.19       58.33     14.56 o 
  21   5   1       49.75       26.09     11.48 o 
  23   5   1       29.49       24.88     12.13 o 
  25   5   1        0.01       -9.72     18.01 o 
  27   5   1      125.38      142.72     17.04 o 
  29   5   1        1.12       -5.15     17.16 o 
 -26   6   1        2.09       10.29     12.13 o 
 -24   6   1        3.24       -0.86      7.80 o 
 -22   6   1        4.64       -5.30      7.72 o 
 -20   6   1        1.81        7.21      7.44 o 
 -18   6   1      158.52      173.47     14.13 o 
 -16   6   1     1608.89     1559.14     40.95 o 
 -14   6   1      966.75      875.61     39.30 o 
 -12   6   1      226.06      179.19     23.16 o 
 -10   6   1      289.57      306.46     29.16 o 
  -8   6   1     1269.19     1342.92    105.51 o 
  -6   6   1      111.14      103.07     13.91 o 
  -4   6   1       47.61       43.33      8.22 o 
  -2   6   1      475.43      496.88     20.80 o 
   0   6   1      232.10      259.52     14.61 o 
   2   6   1      435.61      438.08     20.55 o 
   4   6   1       69.81       68.34      9.32 o 
   6   6   1       57.53       58.80      8.80 o 
   8   6   1      810.53      762.96     46.32 o 
  10   6   1      922.51      982.17     42.46 o 
  12   6   1      933.90      859.45     40.03 o 
  14   6   1       14.15        9.69     10.26 o 
  16   6   1      147.33      161.26     19.99 o 
  18   6   1       31.55       21.85     13.72 o 
  20   6   1      114.32       96.52     18.08 o 
  22   6   1        0.19       -4.04     10.26 o 
  24   6   1        6.19        0.82      8.54 o 
  26   6   1      168.36      179.19     22.95 o 
 -21   7   1       10.08        0.74     13.17 o 
 -19   7   1       22.26       20.86      9.45 o 
 -17   7   1      258.56      240.90     18.77 o 
 -15   7   1      218.82      253.37     19.13 o 
 -13   7   1       39.75       12.40      8.22 o 
 -11   7   1      211.70      221.30     17.48 o 
  -9   7   1       60.76       66.13     10.59 o 
  -7   7   1        1.21       -1.44      6.22 o 
  -5   7   1       80.12       88.83     10.40 o 
  -3   7   1      597.95      634.89     22.28 o 
  -1   7   1      320.86      316.60     17.77 o 
   1   7   1       68.53       90.69     11.53 o 
   3   7   1      394.04      410.60     20.03 o 
   5   7   1     2327.62     2184.57    105.43 o 
   7   7   1      217.08      266.64     23.63 o 
   9   7   1      262.79      240.82     35.17 o 
  11   7   1        0.00       14.13     10.26 o 
  13   7   1       15.27        8.58     10.26 o 
  15   7   1        1.51       11.06     10.72 o 
  17   7   1        8.65       11.58     12.87 o 
  19   7   1       42.68       38.31     17.16 o 
  21   7   1       22.75       15.93     12.69 o 
 -14   8   1        0.54        7.43     10.72 o 
 -12   8   1       67.97       57.13     15.44 o 
 -10   8   1      209.18      191.71     16.49 o 
  -8   8   1        1.78       -5.03      6.22 o 
  -6   8   1        0.36       -2.57      7.28 o 
  -4   8   1       92.45       56.82     12.13 o 
  -2   8   1       35.81       27.45     12.01 o 
   0   8   1        0.52       -2.90      7.27 o 
   2   8   1       21.63       20.99      9.84 o 
   4   8   1       83.55       92.64     24.02 o 
   6   8   1       19.97       54.53     13.60 o 
   8   8   1        7.45        4.29      9.48 o 
  10   8   1      122.89      137.03     16.63 o 
  12   8   1        0.67        6.86      8.45 o 
  14   8   1        3.51       -1.85     10.08 o 
 -36   0   2        0.58       10.29     17.16 o 
 -34   0   2      193.13      272.78     37.74 o 
 -32   0   2        7.44       18.87     18.87 o 
 -30   0   2     1841.42     1835.66     96.07 o 
 -28   0   2       79.44       82.35     20.59 o 
 -26   0   2        0.06        3.43     12.01 o 
 -24   0   2     3098.04     3049.36     90.37 o 
 -22   0   2       27.61       28.94      9.04 o 
 -20   0   2      258.74      264.93     15.63 o 
 -18   0   2      927.60     1020.14     26.45 o 
 -16   0   2       14.08       42.74      4.89 o 
 -14   0   2     2933.99     3107.71     77.67 o 
 -12   0   2    12127.34    11442.82    224.53 o 
 -10   0   2    15970.19    15964.13    376.60 o 
  -8   0   2        0.01       -0.69      7.72 o 
  -6   0   2     4421.42     4780.13    120.08 o 
  -4   0   2     5161.89     3971.55    142.39 o 
  -2   0   2     7024.31     7215.69    265.91 o 
   0   0   2     1450.83     1302.12     49.75 o 
   2   0   2     8681.53     8620.74    307.09 o 
   4   0   2    28119.25    25231.55    618.50 o 
   6   0   2       84.60       69.34      6.59 o 
   8   0   2       10.39        0.00      6.86 o 
  10   0   2     4512.73     4848.67    126.14 o 
  12   0   2      186.23      211.05     15.44 o 
  14   0   2     9448.83    10233.85    351.69 o 
  16   0   2        1.82        2.67      5.36 o 
  18   0   2      251.58      207.58     14.84 o 
  20   0   2     6269.80     6173.00    166.19 o 
  22   0   2      242.67      211.31     17.31 o 
  24   0   2      130.35      150.97     25.73 o 
  26   0   2      393.30      401.44     37.74 o 
  28   0   2        2.94       13.72     15.44 o 
  30   0   2        0.02       10.29     13.72 o 
  32   0   2       18.23        0.00     15.44 o 
  34   0   2      192.90      252.19     39.46 o 
 -37   1   2       84.06       92.64     19.99 o 
 -35   1   2       45.83       42.56     34.31 o 
 -33   1   2        0.48        0.97     12.87 o 
 -31   1   2       91.91      116.64     17.56 o 
 -29   1   2      173.67      189.21     30.02 o 
 -27   1   2      492.93      464.91     22.06 o 
 -25   1   2     1403.12     1404.95     42.25 o 
 -23   1   2     1548.25     1642.52     45.89 o 
 -21   1   2      165.40      179.17     10.40 o 
 -19   1   2      274.93      290.58     10.87 o 
 -17   1   2      649.98      664.84     15.95 o 
 -15   1   2     1111.24     1054.78     21.59 o 
 -13   1   2      710.76      847.47     17.63 o 
 -11   1   2     6394.14     6029.39     95.40 o 
  -9   1   2     4880.56     4996.39     88.12 o 
  -7   1   2     2753.55     2283.35     41.94 o 
  -5   1   2    50412.63    45718.02    891.04 o 
  -3   1   2    12060.05    11709.71    229.23 o 
  -1   1   2      851.38      754.93     27.51 o 
   1   1   2    19077.45    16108.57    338.61 o 
   3   1   2    14189.53    13062.36    464.92 o 
   5   1   2     7474.00     7476.89    156.99 o 
   7   1   2     7791.34     7585.37    263.97 o 
   9   1   2     2832.97     2487.35     48.14 o 
  11   1   2      706.20      744.81     18.95 o 
  13   1   2      450.05      415.59     15.85 o 
  15   1   2       31.96       31.88      5.04 o 
  17   1   2     2084.05     2032.44     43.91 o 
  19   1   2       59.72       72.88      9.21 o 
  21   1   2      794.94      743.05     27.36 o 
  23   1   2      596.05      638.21     25.90 o 
  25   1   2      187.03      179.65     15.36 o 
  27   1   2      110.78       98.34     14.83 o 
  29   1   2       56.91      104.20     18.08 o 
  31   1   2        3.02        1.92     11.15 o 
  33   1   2       11.89       38.26     13.91 o 
 -36   2   2       21.59       29.31     13.91 o 
 -34   2   2       33.48       15.35     11.10 o 
 -32   2   2        7.65        2.22      9.84 o 
 -30   2   2       28.49       24.64     11.98 o 
 -28   2   2       84.95      109.14     13.51 o 
 -26   2   2     2006.13     2016.69     56.44 o 
 -24   2   2        7.70        0.81      5.04 o 
 -22   2   2      402.63      389.96     15.52 o 
 -20   2   2       39.23       53.92      7.45 o 
 -18   2   2      882.39      768.06     19.55 o 
 -16   2   2      728.58      777.95     20.97 o 
 -14   2   2      139.07      156.06      8.51 o 
 -12   2   2     2923.05     3303.61     68.11 o 
 -10   2   2      152.73      115.39      7.80 o 
  -8   2   2    12833.84    12243.58    304.90 o 
  -6   2   2     1317.79     1132.88     34.59 o 
  -4   2   2      501.99      545.63     13.07 o 
  -2   2   2      347.45      415.36     10.70 o 
   0   2   2      682.69      686.14     15.60 o 
   2   2   2      510.19      576.20     13.37 o 
   4   2   2    10889.35    11716.88    230.38 o 
   6   2   2      794.66      809.78     35.58 o 
   8   2   2     3330.07     3315.85     62.69 o 
  10   2   2     2196.10     2042.66     86.42 o 
  12   2   2     1173.80     1328.71     29.26 o 
  14   2   2       12.30       16.06      5.92 o 
  16   2   2      249.35      225.90     13.80 o 
  18   2   2      259.66      250.67     14.44 o 
  20   2   2      448.50      456.84     26.57 o 
  22   2   2     2904.55     2945.06     74.93 o 
  24   2   2      368.41      354.06     20.07 o 
  26   2   2      130.37      108.15     13.67 o 
  28   2   2        5.14        2.36     10.36 o 
  30   2   2        4.04        7.23      9.21 o 
  32   2   2       23.11       34.76     13.72 o 
  34   2   2        5.76       12.58     12.69 o 
 -35   3   2       18.27       10.29     13.34 o 
 -33   3   2       47.28       32.05     12.00 o 
 -31   3   2       32.94        8.93      8.30 o 
 -29   3   2       35.15       22.06     10.05 o 
 -27   3   2       11.18        2.54      7.22 o 
 -25   3   2      396.76      349.60     18.93 o 
 -23   3   2      658.89      656.73     22.61 o 
 -21   3   2      228.91      267.05     12.51 o 
 -19   3   2      510.93      482.41     17.53 o 
 -17   3   2        1.14        0.91      5.23 o 
 -15   3   2        2.97       -1.84      4.42 o 
 -13   3   2     4726.35     4930.06    105.42 o 
 -11   3   2     2660.40     2615.09     64.38 o 
  -9   3   2      407.44      334.18     15.05 o 
  -7   3   2      287.10      280.07     10.11 o 
  -5   3   2       64.70       81.66      6.22 o 
  -3   3   2      548.01      495.41     13.49 o 
  -1   3   2     5179.55     5342.32    117.12 o 
   1   3   2     5745.33     5781.52    103.32 o 
   3   3   2        7.10        2.79      2.46 o 
   5   3   2        4.46        5.76      2.91 o 
   7   3   2     3692.65     3978.26     84.51 o 
   9   3   2     7629.70     7376.56    331.68 o 
  11   3   2     1447.83     1446.48     39.55 o 
  13   3   2      143.26      158.93     11.80 o 
  15   3   2       67.11       58.77      8.91 o 
  17   3   2      912.36      896.70     30.67 o 
  19   3   2        0.04       -1.89      5.78 o 
  21   3   2       53.53       37.12      9.21 o 
  23   3   2        3.37       -4.42      5.94 o 
  25   3   2      158.36      163.09     16.49 o 
  27   3   2       13.35       15.51      8.80 o 
  29   3   2       30.47       31.49     10.34 o 
  31   3   2        5.02        2.96      9.21 o 
 -32   4   2        1.63       10.39     11.15 o 
 -30   4   2       21.89       18.38     12.35 o 
 -28   4   2       39.14       23.89      9.09 o 
 -26   4   2       81.10      105.71     13.18 o 
 -24   4   2      144.73      152.21     14.59 o 
 -22   4   2       66.63       48.04     10.10 o 
 -20   4   2      452.14      390.16     17.57 o 
 -18   4   2     1555.42     1353.56     34.97 o 
 -16   4   2      726.13      737.67     26.00 o 
 -14   4   2       72.33       75.33      8.91 o 
 -12   4   2      559.07      480.14     23.63 o 
 -10   4   2      766.22      741.92     30.25 o 
  -8   4   2      762.40      789.27     20.86 o 
  -6   4   2      364.12      445.21     19.62 o 
  -4   4   2     7962.84     8245.42    173.28 o 
  -2   4   2      151.38      174.51     12.38 o 
   0   4   2     3002.44     3128.27     54.05 o 
   2   4   2      112.63       77.18      6.35 o 
   4   4   2      695.47      765.92     19.77 o 
   6   4   2      242.89      209.95      9.14 o 
   8   4   2       37.95       21.02      5.36 o 
  10   4   2     1032.24     1019.85     39.41 o 
  12   4   2      194.35      177.32     16.34 o 
  14   4   2      412.26      422.35     25.73 o 
  16   4   2        5.55       -0.25      8.23 o 
  18   4   2        0.12        6.00     16.30 o 
  20   4   2      220.07      215.18     21.20 o 
  22   4   2       41.32       59.82     12.89 o 
  24   4   2       15.01       20.59     13.34 o 
  26   4   2       42.17       37.37     10.81 o 
  28   4   2       36.60       55.04     15.33 o 
  30   4   2        7.51        1.79      9.81 o 
 -31   5   2        0.14        5.15     17.16 o 
 -29   5   2        0.75       -1.53      8.15 o 
 -27   5   2        4.61        1.51      8.54 o 
 -25   5   2        0.03       -1.38      7.76 o 
 -23   5   2      310.86      258.38     22.08 o 
 -21   5   2       11.76        1.07      6.58 o 
 -19   5   2      305.36      287.33     18.77 o 
 -17   5   2     3560.63     3486.83     83.84 o 
 -15   5   2      365.74      386.29     19.42 o 
 -13   5   2      758.57      704.75     26.26 o 
 -11   5   2      711.69      694.58     25.37 o 
  -9   5   2      842.76      863.33     28.63 o 
  -7   5   2     1966.15     2038.86     51.16 o 
  -5   5   2      732.44      727.24     24.38 o 
  -3   5   2      668.03      682.44     17.65 o 
  -1   5   2      955.63      874.04     35.44 o 
   1   5   2      176.04      202.44      9.31 o 
   3   5   2       79.64       89.31      8.91 o 
   5   5   2      157.41      189.94     12.62 o 
   7   5   2       45.03       37.13      6.97 o 
   9   5   2     1583.20     1528.97     55.11 o 
  11   5   2       47.70       53.98     14.58 o 
  13   5   2     2715.90     2622.65     84.81 o 
  15   5   2      105.64      100.07     16.34 o 
  17   5   2      374.40      375.74     25.39 o 
  19   5   2      165.76      143.56     19.30 o 
  21   5   2       61.94       50.61     14.56 o 
  23   5   2       98.93       94.66     17.56 o 
  25   5   2        0.14       -3.62     10.72 o 
  27   5   2        0.65       -4.29     12.13 o 
 -26   6   2       47.96       42.60     12.04 o 
 -24   6   2       22.52       24.95     11.91 o 
 -22   6   2        0.89       -2.82      7.80 o 
 -20   6   2       36.77       20.53      9.54 o 
 -18   6   2        1.00       -9.66      6.55 o 
 -16   6   2      895.11      806.58     31.32 o 
 -14   6   2      105.23      120.34     13.51 o 
 -12   6   2      558.28      543.69     23.43 o 
 -10   6   2      757.69      796.08     35.98 o 
  -8   6   2     1250.80     1320.46     39.82 o 
  -6   6   2      132.68      119.24     11.53 o 
  -4   6   2        0.13       -4.59      4.16 o 
  -2   6   2       12.81        5.71      4.61 o 
   0   6   2      345.74      321.34     13.26 o 
   2   6   2      829.58      835.39     27.24 o 
   4   6   2     2346.73     2397.24     60.79 o 
   6   6   2      175.90      179.73     13.87 o 
   8   6   2      285.49      289.70     21.20 o 
  10   6   2      608.00      594.56     47.18 o 
  12   6   2      144.31      115.28     16.85 o 
  14   6   2        0.23        7.72      9.70 o 
  16   6   2        0.46       10.83      9.48 o 
  18   6   2       25.77       26.59     14.58 o 
  20   6   2        2.01       -6.75      9.04 o 
  22   6   2        0.05       -1.82     10.26 o 
  24   6   2        0.40       -8.58     17.16 o 
 -23   7   2        0.00       -5.15     15.44 o 
 -21   7   2       24.45       22.14     12.69 o 
 -19   7   2      146.89      137.93     27.45 o 
 -17   7   2       69.83       58.54     14.41 o 
 -15   7   2       10.24       13.72     10.26 o 
 -13   7   2       48.89       72.79     14.56 o 
 -11   7   2       16.28       18.01      9.48 o 
  -9   7   2      141.25      138.62     18.08 o 
  -7   7   2      304.18      308.60     39.58 o 
  -5   7   2        8.13        3.34      6.55 o 
  -3   7   2      233.19      251.05     20.62 o 
  -1   7   2       75.41       84.40     13.60 o 
   1   7   2       78.78       86.20     15.44 o 
   3   7   2        0.29       -1.32      7.82 o 
   5   7   2       71.27       91.99     18.87 o 
   7   7   2      134.29      125.84     18.08 o 
   9   7   2        1.62        3.43      9.70 o 
  11   7   2        5.46       -8.23      9.04 o 
  13   7   2       70.61       72.39     16.34 o 
  15   7   2       68.83       65.55     15.63 o 
  17   7   2        0.84      -10.29      9.70 o 
  19   7   2       24.08       49.75     15.77 o 
 -16   8   2       97.69      107.27     49.75 o 
 -14   8   2       15.88       15.89     11.48 o 
 -12   8   2       17.40       10.29      9.70 o 
 -10   8   2        1.46       -2.92      7.06 o 
  -8   8   2      148.56      142.32     17.56 o 
  -6   8   2       74.33       72.78     13.91 o 
  -4   8   2        0.84        0.92      7.82 o 
  -2   8   2       43.46       42.46     12.87 o 
   0   8   2       14.15       13.72      9.04 o 
   2   8   2      216.61      197.69     19.77 o 
   4   8   2       62.00       77.20     24.02 o 
   6   8   2        0.18        3.43     15.44 o 
   8   8   2       15.60       15.44     17.16 o 
  10   8   2       10.25        1.72     12.01 o 
  12   8   2       21.59       37.82     13.60 o 
 -37   1   3        0.02       -0.54     11.48 o 
 -35   1   3       16.65       25.00     17.16 o 
 -33   1   3       44.89       44.60     13.34 o 
 -31   1   3        0.51       -2.57      8.49 o 
 -29   1   3      448.79      438.21     27.27 o 
 -27   1   3     1133.56     1130.45     42.43 o 
 -25   1   3      250.87      325.33     19.96 o 
 -23   1   3     1591.15     1738.32     47.52 o 
 -21   1   3      147.37      183.37      9.97 o 
 -19   1   3      434.92      396.11     13.71 o 
 -17   1   3      338.87      387.09     14.52 o 
 -15   1   3       14.25        2.90      2.85 o 
 -13   1   3      140.79       88.79      5.02 o 
 -11   1   3     6957.85     6846.63    212.21 o 
  -9   1   3     1024.83      906.44     18.08 o 
  -7   1   3    14175.03    13022.48    253.75 o 
  -5   1   3      465.79      400.00     12.19 o 
  -3   1   3    32286.95    31067.21    643.73 o 
  -1   1   3     2721.28     2694.60     56.08 o 
   1   1   3     9383.30     9109.55    156.49 o 
   3   1   3     1044.02      998.25     20.38 o 
   5   1   3     3202.31     3044.91     49.60 o 
   7   1   3     6798.73     6377.76    115.04 o 
   9   1   3    14548.91    13982.85    269.39 o 
  11   1   3     1000.76     1229.36     27.83 o 
  13   1   3      592.94      606.52     17.25 o 
  15   1   3     3043.69     3110.39     62.54 o 
  17   1   3       15.48       11.25      4.74 o 
  19   1   3      556.41      591.14     23.39 o 
  21   1   3     1628.35     1481.01     45.00 o 
  23   1   3      319.12      294.21     22.04 o 
  25   1   3      586.19      574.52     28.76 o 
  27   1   3      123.60      159.01     23.16 o 
  29   1   3       19.76       17.61     11.10 o 
  31   1   3       15.90       18.14     12.69 o 
  33   1   3        7.92       21.59     14.41 o 
 -36   2   3       51.88       30.52     14.58 o 
 -34   2   3       94.39      138.53     29.16 o 
 -32   2   3       66.03       92.85     17.56 o 
 -30   2   3       98.77      111.70     14.17 o 
 -28   2   3      710.59      670.88     28.35 o 
 -26   2   3      224.92      236.86     35.61 o 
 -24   2   3       35.44       37.83      7.48 o 
 -22   2   3       25.05       22.59      6.09 o 
 -20   2   3        0.37        1.91      4.70 o 
 -18   2   3      475.34      436.13     15.13 o 
 -16   2   3      470.82      499.34     15.88 o 
 -14   2   3      103.23      121.89      6.14 o 
 -12   2   3     5752.01     5778.02    103.40 o 
 -10   2   3     1253.93     1305.30     27.32 o 
  -8   2   3     2772.44     2625.12     56.68 o 
  -6   2   3       20.91        8.69      2.73 o 
  -4   2   3       44.73       30.59      3.14 o 
  -2   2   3      341.25      372.58     15.13 o 
   0   2   3     2028.22     1996.86     38.42 o 
   2   2   3      182.53      153.83      6.39 o 
   4   2   3     2695.99     2253.32    357.34 o 
   6   2   3    10377.46    10357.38    160.50 o 
   8   2   3     5920.69     5910.05     93.76 o 
  10   2   3      532.24      703.23     18.10 o 
  12   2   3     1901.91     2187.82     45.20 o 
  14   2   3      774.65      767.01     25.63 o 
  16   2   3      122.77      126.01     11.10 o 
  18   2   3      414.77      432.88     21.30 o 
  20   2   3      380.92      354.38     18.82 o 
  22   2   3     2638.92     2310.42     62.00 o 
  24   2   3        0.78       -0.74      6.97 o 
  26   2   3       26.35       27.26      8.80 o 
  28   2   3      106.99      126.48     15.50 o 
  30   2   3        3.42        4.41      8.80 o 
  32   2   3        7.19        6.50     23.16 o 
 -35   3   3        0.08        6.10     10.72 o 
 -33   3   3        0.83       -1.30     13.44 o 
 -31   3   3       33.51       26.56     10.32 o 
 -29   3   3      332.47      289.91     46.51 o 
 -27   3   3      208.53      227.35     19.81 o 
 -25   3   3      147.31      169.48     12.88 o 
 -23   3   3      381.58      368.49     16.26 o 
 -21   3   3      177.02      165.72     11.67 o 
 -19   3   3      322.20      362.70     17.36 o 
 -17   3   3       67.20       87.28      9.76 o 
 -15   3   3      105.04      101.91      9.45 o 
 -13   3   3      359.77      422.67     20.37 o 
 -11   3   3     2074.03     1973.10     40.00 o 
  -9   3   3      213.75      206.21      8.70 o 
  -7   3   3     1813.45     1902.10     38.11 o 
  -5   3   3      440.64      361.56     11.10 o 
  -3   3   3     2091.18     2029.99     39.85 o 
  -1   3   3     1005.01     1107.85     21.80 o 
   1   3   3      262.13      272.91      9.57 o 
   3   3   3       34.45       36.78      4.73 o 
   5   3   3     1271.32     1447.40     42.34 o 
   7   3   3      557.36      449.37     92.22 o 
   9   3   3      185.52      203.11      8.24 o 
  11   3   3        1.23        6.60      4.54 o 
  13   3   3       13.15       18.87      6.55 o 
  15   3   3      131.95      131.77     11.80 o 
  17   3   3       54.29       52.77     10.21 o 
  19   3   3      228.31      207.94     23.37 o 
  21   3   3       11.32        4.18      6.79 o 
  23   3   3       56.68       43.90     10.45 o 
  25   3   3       22.78       28.64      9.09 o 
  27   3   3       51.47       64.84     12.19 o 
  29   3   3        3.28       21.82     10.20 o 
  31   3   3        0.07       13.01     10.66 o 
 -34   4   3       16.40        5.67     29.16 o 
 -32   4   3        4.80       19.32     35.17 o 
 -30   4   3        5.96        6.00     11.95 o 
 -28   4   3      132.94      127.86     17.60 o 
 -26   4   3       35.30       24.19      8.80 o 
 -24   4   3       74.85       65.38     11.53 o 
 -22   4   3      356.14      323.34     18.67 o 
 -20   4   3     1410.47     1289.93     39.55 o 
 -18   4   3        9.43       16.58     14.02 o 
 -16   4   3      875.33      995.77     31.61 o 
 -14   4   3      428.50      466.00     19.96 o 
 -12   4   3      273.66      293.46     14.86 o 
 -10   4   3      558.10      598.36     20.75 o 
  -8   4   3        0.18        6.95      3.41 o 
  -6   4   3      546.36      639.75     17.57 o 
  -4   4   3     3076.13     3240.89     62.32 o 
  -2   4   3     3537.57     3632.02     61.73 o 
   0   4   3     1469.72     1482.10     29.18 o 
   2   4   3        0.01       12.31      5.70 o 
   4   4   3      216.24      274.67     12.63 o 
   6   4   3     1048.23     1179.73     38.68 o 
   8   4   3       57.54       56.66      6.75 o 
  10   4   3      190.55      192.05     16.85 o 
  12   4   3      267.65      271.74     24.02 o 
  14   4   3     1111.08     1117.23     57.47 o 
  16   4   3       14.60       41.17     12.13 o 
  18   4   3        0.12       -0.86      8.49 o 
  20   4   3       56.81       48.44     20.93 o 
  22   4   3      241.33      265.54     28.22 o 
  24   4   3       52.78       69.46     12.76 o 
  26   4   3        4.05        5.83      8.63 o 
  28   4   3        8.79       14.78     10.53 o 
  30   4   3        2.27       11.53     11.21 o 
 -31   5   3       64.43       54.90     24.02 o 
 -29   5   3        0.56        7.88      9.01 o 
 -27   5   3       42.57       27.27     10.10 o 
 -25   5   3        2.21      -10.03      6.97 o 
 -23   5   3       52.67       65.28     14.58 o 
 -21   5   3      725.43      674.21     27.98 o 
 -19   5   3       23.84       29.87      8.80 o 
 -17   5   3     2671.07     2657.99     67.54 o 
 -15   5   3        8.42       24.43      8.80 o 
 -13   5   3      228.95      194.78     24.88 o 
 -11   5   3      221.85      227.99     15.04 o 
  -9   5   3      481.61      533.07     21.03 o 
  -7   5   3      502.05      465.41     31.25 o 
  -5   5   3      168.03      168.47     11.04 o 
  -3   5   3      575.85      600.46     18.18 o 
  -1   5   3      469.46      466.05     14.34 o 
   1   5   3      148.65      144.90      8.07 o 
   3   5   3        2.92        2.41      5.09 o 
   5   5   3       35.03       32.09      6.97 o 
   7   5   3      132.21      156.85     11.83 o 
   9   5   3        0.45        2.77     10.29 o 
  11   5   3      606.93      631.12     32.13 o 
  13   5   3      412.90      421.21     26.61 o 
  15   5   3      331.10      358.04     40.32 o 
  17   5   3      177.63      169.84     20.62 o 
  19   5   3        1.43       -3.09      8.56 o 
  21   5   3       87.46       91.36     16.85 o 
  23   5   3        9.64        6.41     11.48 o 
  25   5   3       94.17      122.08     20.62 o 
  27   5   3      152.58      215.72     26.61 o 
 -28   6   3       80.92       68.33     17.56 o 
 -26   6   3        0.27      -11.70      7.80 o 
 -24   6   3        9.64       17.52      9.54 o 
 -22   6   3        0.27       -2.05      8.22 o 
 -20   6   3      133.92      141.50     24.86 o 
 -18   6   3      366.57      371.98     30.66 o 
 -16   6   3       21.13        5.54      8.22 o 
 -14   6   3       45.01       44.76      9.65 o 
 -12   6   3      212.54      197.92     15.36 o 
 -10   6   3     1198.99     1204.93     43.41 o 
  -8   6   3      726.26      706.95     26.37 o 
  -6   6   3      423.61      481.57     26.06 o 
  -4   6   3       31.61       27.61      7.55 o 
  -2   6   3        0.69       -3.43      4.95 o 
   0   6   3      530.32      581.78     23.01 o 
   2   6   3        1.41       -0.10      5.78 o 
   4   6   3     1975.76     2140.17     55.81 o 
   6   6   3       18.63       17.69      9.48 o 
   8   6   3       30.80       26.59     10.92 o 
  10   6   3      306.87      281.09     24.26 o 
  12   6   3      484.95      425.67     81.49 o 
  14   6   3      247.23      227.41     22.95 o 
  16   6   3       65.62       65.19     15.13 o 
  18   6   3       20.74       14.18     11.48 o 
  20   6   3        1.52      -11.72      7.82 o 
  22   6   3      139.64      153.92     42.03 o 
  24   6   3        1.24      -25.73     17.16 o 
 -23   7   3       42.64       58.33     20.59 o 
 -21   7   3        2.38       29.25     16.30 o 
 -19   7   3       31.02       28.31     13.34 o 
 -17   7   3        1.77        1.72     10.26 o 
 -15   7   3       63.73       94.38     25.73 o 
 -13   7   3       11.63        6.97      9.48 o 
 -11   7   3      157.42      157.80     47.18 o 
  -9   7   3      792.42      822.20     39.41 o 
  -7   7   3      162.09      149.91     14.17 o 
  -5   7   3       11.26        1.89      6.22 o 
  -3   7   3      278.11      288.13     22.42 o 
  -1   7   3      384.66      353.41     22.95 o 
   1   7   3       54.03       64.16     16.30 o 
   3   7   3      299.55      286.72     17.91 o 
   5   7   3      258.89      226.04     22.95 o 
   7   7   3      167.91      182.32     21.44 o 
   9   7   3       33.41       10.90     18.87 o 
  11   7   3        5.05       12.39     12.01 o 
  13   7   3       18.99        3.83     10.26 o 
  15   7   3       31.91       26.70     13.91 o 
  17   7   3        0.79       -3.33     12.87 o 
  19   7   3        6.06       -5.15     15.44 o 
 -16   8   3       43.53       19.85     12.69 o 
 -14   8   3       23.15        6.29     20.59 o 
 -12   8   3       68.06       53.63     29.16 o 
 -10   8   3       35.65       23.23      9.09 o 
  -8   8   3       96.09       84.48     15.13 o 
  -6   8   3      128.20      117.38     16.34 o 
  -4   8   3        6.51       21.44      9.70 o 
  -2   8   3       10.56        6.63      9.04 o 
   0   8   3       50.31       45.59     12.13 o 
   2   8   3        0.09      -13.72     12.01 o 
   4   8   3       17.58       48.04     20.59 o 
   6   8   3       39.13        5.15     15.44 o 
   8   8   3        0.09       -1.72     10.92 o 
  10   8   3        2.68        0.36     11.48 o 
  12   8   3      118.84      174.64     24.26 o 
 -38   0   4        0.19       20.59     18.87 o 
 -36   0   4        7.31       10.29     17.16 o 
 -34   0   4      303.53      324.24     39.46 o 
 -32   0   4      291.85      259.05     34.31 o 
 -30   0   4      506.15      536.97     44.60 o 
 -28   0   4     1367.05     1427.36     77.20 o 
 -26   0   4     5544.65     5784.91    226.46 o 
 -24   0   4     5385.34     5268.31    161.26 o 
 -22   0   4      903.94      909.03     35.12 o 
 -20   0   4       43.19       54.33      6.79 o 
 -18   0   4       17.61       51.95      5.94 o 
 -16   0   4       13.71       28.01      4.58 o 
 -14   0   4    10013.35     9856.23    195.33 o 
 -12   0   4        4.68        0.53      2.64 o 
 -10   0   4     2663.55     2704.30     74.67 o 
  -8   0   4      443.90      427.57     12.45 o 
  -6   0   4    77331.03    71023.79   1666.15 o 
  -4   0   4   199978.13   167891.17   3934.48 o 
  -2   0   4    14275.25    13342.00    473.50 o 
   0   0   4      321.30      351.69     22.30 o 
   2   0   4     2067.54     1941.37     52.68 o 
   4   0   4     6463.06     6221.56    159.55 o 
   6   0   4     1147.58     1164.87     35.77 o 
   8   0   4     3366.83     3022.02     81.88 o 
  10   0   4     8499.24     8279.06    211.62 o 
  12   0   4     4927.85     5148.88    137.06 o 
  14   0   4      665.35      525.58     23.63 o 
  16   0   4      411.11      365.19     20.52 o 
  18   0   4       20.68        8.43      6.98 o 
  20   0   4      149.47      106.37     13.18 o 
  22   0   4       13.44        5.15      8.49 o 
  24   0   4       56.27       72.05     20.59 o 
  26   0   4       18.40       41.17     18.87 o 
  28   0   4      185.27      178.42     30.88 o 
  30   0   4        6.98       32.60     17.16 o 
  32   0   4       45.34       36.03     20.59 o 
 -37   1   4        1.07        2.80     12.01 o 
 -35   1   4      103.43      113.78     19.99 o 
 -33   1   4        0.88       -9.44      9.70 o 
 -31   1   4      159.02      142.37     18.77 o 
 -29   1   4        1.73       12.26      7.80 o 
 -27   1   4      140.73      133.58     16.63 o 
 -25   1   4       30.77       39.07      9.39 o 
 -23   1   4      203.05      187.95     10.99 o 
 -21   1   4        0.05        0.08      3.56 o 
 -19   1   4      145.54      201.42      9.37 o 
 -17   1   4      864.36      918.01     27.30 o 
 -15   1   4     3053.65     3267.60     55.19 o 
 -13   1   4     3026.44     3407.36     89.45 o 
 -11   1   4     4851.57     4989.54    122.77 o 
  -9   1   4     3837.78     3596.80     65.02 o 
  -7   1   4      304.96      304.03      9.01 o 
  -5   1   4    23583.74    22813.88    445.97 o 
  -3   1   4   108608.93    98403.77   1921.93 o 
  -1   1   4      894.49      992.68     20.74 o 
   1   1   4        4.56        6.37      2.91 o 
   3   1   4     1904.19     1888.31     32.03 o 
   5   1   4      669.97      597.78     14.92 o 
   7   1   4       68.42      103.26      6.09 o 
   9   1   4    15904.31    15904.44    285.76 o 
  11   1   4       22.77       28.31      4.66 o 
  13   1   4      102.86      112.96      9.58 o 
  15   1   4        6.76        3.78      4.16 o 
  17   1   4     2980.16     3059.61     63.09 o 
  19   1   4        1.59        0.09      6.22 o 
  21   1   4       25.10       29.74      8.91 o 
  23   1   4       16.18       51.79     10.02 o 
  25   1   4      223.87      271.50     33.67 o 
  27   1   4      164.60      163.96     21.20 o 
  29   1   4        0.61       -3.00     10.29 o 
  31   1   4       13.33       29.84     13.91 o 
  33   1   4        2.84       11.86     13.91 o 
 -36   2   4      181.47      237.22     28.31 o 
 -34   2   4       20.28       46.32     14.56 o 
 -32   2   4      330.27      308.34     46.21 o 
 -30   2   4      200.64      190.22     17.48 o 
 -28   2   4        0.88       -9.34      6.22 o 
 -26   2   4      525.30      516.35     23.77 o 
 -24   2   4      243.53      257.82     13.59 o 
 -22   2   4      121.90      127.21      9.94 o 
 -20   2   4        0.20       -3.01      4.21 o 
 -18   2   4     1560.31     1506.81     34.40 o 
 -16   2   4     3152.35     3234.78     62.90 o 
 -14   2   4     3251.05     3566.87     66.80 o 
 -12   2   4     4541.21     4730.74     85.86 o 
 -10   2   4      865.56      915.43     20.67 o 
  -8   2   4     1617.09     1527.34     35.93 o 
  -6   2   4     7145.81     7539.06    131.55 o 
  -4   2   4        3.93       -0.57      2.97 o 
  -2   2   4     2200.18     2168.35     47.98 o 
   0   2   4        0.13        6.29      2.73 o 
   2   2   4     3668.79     3520.71     64.22 o 
   4   2   4     2046.41     1960.37     34.27 o 
   6   2   4        7.17        3.05      2.76 o 
   8   2   4      227.91      246.66      8.02 o 
  10   2   4      164.41      187.97     10.19 o 
  12   2   4      776.52      852.80     21.74 o 
  14   2   4      103.09       94.86      9.81 o 
  16   2   4       20.98       30.49      7.80 o 
  18   2   4      193.33      180.49     14.10 o 
  20   2   4      361.30      334.59     19.13 o 
  22   2   4        0.75        2.34      7.94 o 
  24   2   4       31.23       30.23      9.21 o 
  26   2   4        0.06       12.93      8.22 o 
  28   2   4        6.92        4.75      8.22 o 
  30   2   4        6.10       -0.86     14.58 o 
  32   2   4        0.01        9.26     13.72 o 
 -35   3   4        4.61      -10.59      9.21 o 
 -33   3   4        3.96        3.86      9.54 o 
 -31   3   4       42.51       21.65     13.90 o 
 -29   3   4       70.37       70.80     12.43 o 
 -27   3   4       21.96       19.59      6.96 o 
 -25   3   4       16.37       18.76      9.16 o 
 -23   3   4     1172.37     1219.92     37.40 o 
 -21   3   4      233.35      245.85     15.26 o 
 -19   3   4      957.18      968.59     30.97 o 
 -17   3   4      176.92      178.60     12.19 o 
 -15   3   4     1582.08     1655.11     42.30 o 
 -13   3   4     7168.01     6566.87    266.54 o 
 -11   3   4      179.80      186.29      8.70 o 
  -9   3   4     1897.94     1923.66     38.77 o 
  -7   3   4      277.32      260.37      9.38 o 
  -5   3   4      178.96      190.74      8.03 o 
  -3   3   4     1640.35     1496.63     36.17 o 
  -1   3   4     5231.76     6020.20     96.42 o 
   1   3   4      123.39      178.78      8.28 o 
   3   3   4     1373.64     1521.78     32.33 o 
   5   3   4      809.75      860.72     20.80 o 
   7   3   4      689.95      548.04    158.73 o 
   9   3   4       35.83       25.63      4.61 o 
  11   3   4        5.93        1.59      4.22 o 
  13   3   4      102.86       98.28     12.65 o 
  15   3   4     1843.93     1806.23     70.42 o 
  17   3   4      288.96      244.39     17.97 o 
  19   3   4     1473.94     1364.74     42.52 o 
  21   3   4      157.80      178.09     17.87 o 
  23   3   4       13.64       12.75      7.80 o 
  25   3   4        3.18        0.36      7.80 o 
  27   3   4       14.34       25.94      9.32 o 
  29   3   4       73.94      134.20     20.62 o 
  31   3   4        1.78       22.87     11.89 o 
 -34   4   4       26.09       48.99     16.08 o 
 -32   4   4        4.41        4.82     12.69 o 
 -30   4   4        3.07       -6.66     11.15 o 
 -28   4   4      152.32      151.40     15.50 o 
 -26   4   4       19.73       28.22      9.81 o 
 -24   4   4       40.01       30.76      9.21 o 
 -22   4   4      645.14      609.91     28.91 o 
 -20   4   4      667.89      647.24     25.26 o 
 -18   4   4       79.67       74.02      9.90 o 
 -16   4   4       13.53       15.62      6.55 o 
 -14   4   4       78.53       78.93      9.21 o 
 -12   4   4      121.99      119.55     10.02 o 
 -10   4   4      401.03      387.97     16.09 o 
  -8   4   4      835.93      871.00     31.70 o 
  -6   4   4      222.80      269.47     10.64 o 
  -4   4   4      273.61      300.32     11.50 o 
  -2   4   4      660.44      785.26     18.28 o 
   0   4   4     1895.39     1882.48     35.18 o 
   2   4   4       29.47       17.61      4.84 o 
   4   4   4     3589.13     3895.96     74.14 o 
   6   4   4       23.21       12.30      5.16 o 
   8   4   4      207.16      231.35     13.40 o 
  10   4   4       19.65       32.60     10.92 o 
  12   4   4      583.26      626.74     48.89 o 
  14   4   4     2654.60     2642.99     84.89 o 
  16   4   4       29.51       25.73     10.92 o 
  18   4   4       12.17       16.10      7.80 o 
  20   4   4        5.18       -3.26      7.06 o 
  22   4   4      147.42      167.88     19.35 o 
  24   4   4        0.01        3.00      8.30 o 
  26   4   4        0.11        9.94      9.21 o 
  28   4   4       20.31       39.01     12.19 o 
 -31   5   4        2.06        6.86     12.69 o 
 -29   5   4        7.25       13.47      9.81 o 
 -27   5   4      115.37      100.42     14.44 o 
 -25   5   4       12.19       14.52      9.09 o 
 -23   5   4        6.45        4.03      8.08 o 
 -21   5   4        5.95        4.17      7.49 o 
 -19   5   4       15.68       23.04      8.45 o 
 -17   5   4      241.19      201.23     19.93 o 
 -15   5   4      287.87      310.81     17.04 o 
 -13   5   4        1.28        4.89      7.62 o 
 -11   5   4       93.62      102.01     10.81 o 
  -9   5   4      808.51      814.06     27.02 o 
  -7   5   4       17.99       22.80      6.79 o 
  -5   5   4      134.30      158.31      9.84 o 
  -3   5   4       60.56       86.41      7.27 o 
  -1   5   4      422.42      433.32     21.00 o 
   1   5   4       37.60       40.21      5.20 o 
   3   5   4     2111.60     2100.33     53.12 o 
   5   5   4       31.79       34.91      7.27 o 
   7   5   4        0.11       -0.78      6.59 o 
   9   5   4      724.37      690.50     33.90 o 
  11   5   4     2915.93     2801.39     89.67 o 
  13   5   4      249.36      224.09     21.73 o 
  15   5   4      187.62      183.58     20.62 o 
  17   5   4        0.08        4.00      9.04 o 
  19   5   4       63.28       50.61     14.56 o 
  21   5   4       55.76       80.32     19.73 o 
  23   5   4       70.26       64.13     17.56 o 
  25   5   4        0.04       12.61     28.31 o 
 -28   6   4       14.42       17.16     17.16 o 
 -26   6   4       50.46       51.81     15.13 o 
 -24   6   4       21.27       34.31     13.34 o 
 -22   6   4        2.81       -4.29     11.15 o 
 -20   6   4      191.95      167.22     21.20 o 
 -18   6   4       76.54       77.10     16.08 o 
 -16   6   4       66.57       85.32     15.63 o 
 -14   6   4      368.19      371.91     25.47 o 
 -12   6   4       42.19       55.33     12.69 o 
 -10   6   4      516.59      510.03     30.02 o 
  -8   6   4       56.90       46.27     11.48 o 
  -6   6   4       29.89       21.41      7.22 o 
  -4   6   4      739.03      693.51     25.71 o 
  -2   6   4      197.11      153.38     10.59 o 
   0   6   4       17.71       21.78      7.22 o 
   2   6   4      189.49      160.53     13.80 o 
   4   6   4      883.08      881.15     31.02 o 
   6   6   4       49.86       46.05     11.48 o 
   8   6   4       75.48      103.69     16.34 o 
  10   6   4        7.50       19.06     13.72 o 
  12   6   4        0.93       20.68     11.48 o 
  14   6   4       99.39      145.23     43.75 o 
  16   6   4        5.75        4.24     15.44 o 
  18   6   4       53.51       53.18     15.63 o 
  20   6   4       14.53       12.74     12.69 o 
  22   6   4        7.62        5.15     18.87 o 
 -23   7   4        7.05        8.58     15.44 o 
 -21   7   4       50.82       20.42     12.69 o 
 -19   7   4        1.22       -6.10     16.30 o 
 -17   7   4      105.86      105.60     26.59 o 
 -15   7   4        1.15       -4.23      9.04 o 
 -13   7   4       20.45       26.46     18.87 o 
 -11   7   4        0.09        5.15      9.04 o 
  -9   7   4       35.55       26.91     11.48 o 
  -7   7   4        0.75        3.12      7.21 o 
  -5   7   4      158.77      176.36     20.59 o 
  -3   7   4      238.43      231.00     20.62 o 
  -1   7   4       25.51       31.79     13.72 o 
   1   7   4       25.24       19.58     15.44 o 
   3   7   4       57.76       66.57     10.81 o 
   5   7   4      766.92      853.17     56.61 o 
   7   7   4       40.14       49.03     18.87 o 
   9   7   4       38.97       25.56     11.95 o 
  11   7   4       31.55       33.45     13.34 o 
  13   7   4        2.84        8.04     11.48 o 
  15   7   4       66.04       84.77     33.45 o 
  17   7   4        9.83        3.43     16.30 o 
 -16   8   4        0.61        2.10     10.72 o 
 -14   8   4        5.77      -12.85      8.56 o 
 -12   8   4       10.70        9.53     10.72 o 
 -10   8   4       95.35       97.97     21.07 o 
  -8   8   4      152.15      151.41     19.30 o 
  -6   8   4        1.09        1.23      8.23 o 
  -4   8   4       33.90       33.77     11.48 o 
  -2   8   4       33.63       41.91     12.69 o 
   0   8   4       81.73      103.30     16.34 o 
   2   8   4        0.16       -3.43     15.44 o 
   4   8   4       22.50        8.58     15.44 o 
   6   8   4      109.25      132.10     29.16 o 
   8   8   4       91.13      112.41     29.16 o 
  10   8   4        1.43        3.61     12.87 o 
 -37   1   5      101.19      118.93     20.62 o 
 -35   1   5       27.65       41.92     20.59 o 
 -33   1   5      231.83      207.30     23.05 o 
 -31   1   5       31.30       34.31     12.13 o 
 -29   1   5       19.28       22.30      9.09 o 
 -27   1   5      243.63      260.15     16.84 o 
 -25   1   5      202.43      195.42     14.79 o 
 -23   1   5        1.03       13.76      7.68 o 
 -21   1   5      479.68      530.91     15.09 o 
 -19   1   5      576.48      625.99     16.27 o 
 -17   1   5       74.19       75.85      7.24 o 
 -15   1   5       67.22      127.20      6.73 o 
 -13   1   5      202.45      232.49      8.11 o 
 -11   1   5     1469.82     1449.57     29.74 o 
  -9   1   5     1593.71     1592.15     36.42 o 
  -7   1   5     1478.53     1374.16     44.89 o 
  -5   1   5    33614.21    33095.92    646.20 o 
  -3   1   5    83866.09    79423.31   1546.39 o 
  -1   1   5     2325.62     2090.01     39.95 o 
   1   1   5     1232.04     1130.33     24.05 o 
   3   1   5      137.99      137.19      5.74 o 
   5   1   5      147.95      144.49      7.41 o 
   7   1   5      210.60      166.89     12.38 o 
   9   1   5     2813.78     3246.25     63.16 o 
  11   1   5      791.01      857.44     22.25 o 
  13   1   5       37.04       40.37      7.18 o 
  15   1   5      176.57      163.01     10.40 o 
  17   1   5      408.51      465.65     17.25 o 
  19   1   5       81.34       87.69     11.53 o 
  21   1   5      205.52      159.60     14.79 o 
  23   1   5      866.00      799.02     30.33 o 
  25   1   5      186.79      171.05     15.79 o 
  27   1   5       17.39       35.40     13.18 o 
  29   1   5        9.82       10.38     11.10 o 
  31   1   5       31.33       30.02     14.56 o 
 -36   2   5       15.95       10.12     18.87 o 
 -34   2   5        9.80       15.98     11.48 o 
 -32   2   5        3.21        7.84      8.45 o 
 -30   2   5       19.18       20.76      9.21 o 
 -28   2   5      151.67      189.53     16.78 o 
 -26   2   5       18.90       21.44      7.25 o 
 -24   2   5        7.89       13.23      5.91 o 
 -22   2   5        2.32        4.81      4.79 o 
 -20   2   5       27.72       49.61      6.61 o 
 -18   2   5     1394.02     1521.38     34.63 o 
 -16   2   5      199.59      244.51     12.45 o 
 -14   2   5     3408.90     3316.88    110.98 o 
 -12   2   5      142.22      134.24      8.17 o 
 -10   2   5      304.05      284.32     10.26 o 
  -8   2   5      463.99      487.38     13.41 o 
  -6   2   5     1400.34     1535.94     36.86 o 
  -4   2   5      124.34      146.78      8.54 o 
  -2   2   5     8299.84     8299.52    145.58 o 
   0   2   5      238.67      285.08     10.11 o 
   2   2   5      425.82      574.28     15.26 o 
   4   2   5     2409.82     2662.59     45.26 o 
   6   2   5     1287.30     1405.10     26.77 o 
   8   2   5      846.88     1064.92     21.44 o 
  10   2   5       35.91       72.00      6.22 o 
  12   2   5      195.59      197.74      9.99 o 
  14   2   5     2254.89     2470.69     61.94 o 
  16   2   5     1316.80     1286.65     53.79 o 
  18   2   5      379.51      473.23     21.79 o 
  20   2   5      253.37      244.09     17.43 o 
  22   2   5      332.13      285.74     18.61 o 
  24   2   5       90.97      112.52     14.04 o 
  26   2   5        3.97        5.47      7.80 o 
  28   2   5        0.60       -6.78      8.00 o 
  30   2   5       24.81       41.17     14.56 o 
 -35   3   5       63.62       99.99     19.30 o 
 -33   3   5       33.88       29.56     11.20 o 
 -31   3   5       31.57       22.50     10.02 o 
 -29   3   5        1.02        5.70      7.66 o 
 -27   3   5        0.88       -1.26      6.55 o 
 -25   3   5       12.55       12.19      7.27 o 
 -23   3   5       28.70       43.93      9.21 o 
 -21   3   5      229.37      230.06     14.59 o 
 -19   3   5        0.99       -8.32      5.55 o 
 -17   3   5        0.06       -0.23      4.91 o 
 -15   3   5      490.97      449.31     17.68 o 
 -13   3   5      697.64      502.88     15.26 o 
 -11   3   5     1293.23     1207.79     27.32 o 
  -9   3   5       65.28       81.10      6.09 o 
  -7   3   5     1227.50     1213.86     36.15 o 
  -5   3   5        0.13        0.00      2.91 o 
  -3   3   5      468.85      516.88     13.96 o 
  -1   3   5     5180.45     5304.93     85.96 o 
   1   3   5      218.30      279.60     10.87 o 
   3   3   5      105.26       77.60      5.94 o 
   5   3   5     1868.02     1770.76     37.10 o 
   7   3   5      340.31      393.52     12.86 o 
   9   3   5      497.32      502.97     16.68 o 
  11   3   5     1014.64     1013.84     53.39 o 
  13   3   5      163.73      194.28     24.16 o 
  15   3   5      630.68      578.50     45.37 o 
  17   3   5       23.14       13.21      7.16 o 
  19   3   5      890.75      823.30     30.88 o 
  21   3   5      628.46      535.15     24.72 o 
  23   3   5       84.72       84.48     14.05 o 
  25   3   5       18.44       29.62     12.83 o 
  27   3   5        5.40       -2.88      8.00 o 
  29   3   5        6.02       18.75     14.59 o 
 -34   4   5       16.19        2.34     21.44 o 
 -32   4   5       31.31       26.33     13.91 o 
 -30   4   5        3.88       -3.28      9.34 o 
 -28   4   5       51.35       56.30     13.82 o 
 -26   4   5       34.92       29.81      9.81 o 
 -24   4   5       61.17       66.06     10.81 o 
 -22   4   5       89.66       91.64     13.92 o 
 -20   4   5      309.18      332.53     20.15 o 
 -18   4   5      824.12      829.95     28.50 o 
 -16   4   5       67.56       91.11     12.09 o 
 -14   4   5       89.56       89.47      9.81 o 
 -12   4   5      405.00      391.39     18.95 o 
 -10   4   5     1168.16     1118.24     26.97 o 
  -8   4   5      238.83      291.85     11.67 o 
  -6   4   5     1611.87     1710.93     36.81 o 
  -4   4   5      375.98      349.60     12.21 o 
  -2   4   5        5.85        9.77      3.32 o 
   0   4   5       20.73       21.46      3.93 o 
   2   4   5        1.53       -0.76      3.79 o 
   4   4   5       82.47       91.95      7.85 o 
   6   4   5      415.39      518.46     19.35 o 
   8   4   5       54.50       69.69     11.95 o 
  10   4   5     1089.13     1016.14     42.25 o 
  12   4   5      732.74      703.28     34.43 o 
  14   4   5      209.31      242.35     21.73 o 
  16   4   5       41.35       33.45     12.13 o 
  18   4   5        7.48        6.98      7.27 o 
  20   4   5        0.70       21.04     11.48 o 
  22   4   5       42.51       28.52     18.01 o 
  24   4   5      113.12       90.00     18.77 o 
  26   4   5       32.30       34.93     16.30 o 
  28   4   5       17.75       30.69     16.34 o 
 -31   5   5        3.95        2.40      9.81 o 
 -29   5   5        2.39        4.75      8.80 o 
 -27   5   5      100.53      133.52     16.16 o 
 -25   5   5       26.15       18.73      9.01 o 
 -23   5   5      255.65      315.67     30.33 o 
 -21   5   5      133.68      183.78     15.89 o 
 -19   5   5      130.24      155.59     14.68 o 
 -17   5   5       14.89       14.07     15.44 o 
 -15   5   5       47.76       44.24     11.10 o 
 -13   5   5     2361.16     2294.74     72.51 o 
 -11   5   5     1070.74     1029.93     40.63 o 
  -9   5   5      349.55      343.11     21.20 o 
  -7   5   5     1544.27     1654.62     85.78 o 
  -5   5   5      215.73      220.43     13.18 o 
  -3   5   5     1682.01     1646.61     63.14 o 
  -1   5   5      443.68      492.94     17.44 o 
   1   5   5        0.28        4.55      4.46 o 
   3   5   5        2.51        2.36      5.55 o 
   5   5   5       68.12       79.80      9.77 o 
   7   5   5      637.43      639.76     33.34 o 
   9   5   5        9.49       21.80     10.26 o 
  11   5   5      227.09      188.95     56.61 o 
  13   5   5       39.07       33.45     12.13 o 
  15   5   5       17.81       -3.77     10.29 o 
  17   5   5      229.20      196.99     22.22 o 
  19   5   5       61.14       48.04     14.56 o 
  21   5   5        7.02        7.43     12.69 o 
  23   5   5        5.84        3.52     11.10 o 
  25   5   5        0.88       25.73     20.59 o 
 -28   6   5       81.02       90.93     25.73 o 
 -26   6   5        0.42       -0.71     10.26 o 
 -24   6   5        2.40      -17.16     12.01 o 
 -22   6   5       29.45       30.88     13.72 o 
 -20   6   5      401.70      443.81     30.25 o 
 -18   6   5       26.32       33.66     12.69 o 
 -16   6   5      148.35      131.95     28.31 o 
 -14   6   5       43.89       21.64     14.58 o 
 -12   6   5       92.67       82.67     14.56 o 
 -10   6   5       27.75       15.44      9.70 o 
  -8   6   5      660.80      628.67     30.92 o 
  -6   6   5      858.11      781.15     28.05 o 
  -4   6   5      583.34      552.55     22.74 o 
  -2   6   5      400.87      353.56     15.85 o 
   0   6   5      883.34      902.05     35.91 o 
   2   6   5     1937.20     2013.73     54.25 o 
   4   6   5        0.26       -6.40      5.94 o 
   6   6   5      934.60      970.22     43.67 o 
   8   6   5      533.24      467.94     43.75 o 
  10   6   5      198.20      261.14     24.17 o 
  12   6   5      174.35      175.36     21.73 o 
  14   6   5        4.01       17.65     32.60 o 
  16   6   5       46.15       37.67     13.91 o 
  18   6   5       11.45        6.29     12.69 o 
  20   6   5       36.39       25.73     14.56 o 
  22   6   5      105.92      130.38     32.60 o 
 -23   7   5       23.99       10.29     17.16 o 
 -21   7   5      186.22      161.44     59.19 o 
 -19   7   5      561.78      588.44     49.75 o 
 -17   7   5       71.47       62.88     29.16 o 
 -15   7   5        0.80       -9.26     12.01 o 
 -13   7   5        0.41        0.86      9.48 o 
 -11   7   5        0.08       -1.49      9.04 o 
  -9   7   5       22.50       24.67      8.80 o 
  -7   7   5      138.43      131.27     13.36 o 
  -5   7   5       36.89       24.45     10.29 o 
  -3   7   5        4.79        6.86      8.49 o 
  -1   7   5      159.15      174.20     18.77 o 
   1   7   5      426.81      406.76     26.61 o 
   3   7   5        4.47       -3.77      9.04 o 
   5   7   5      405.09      423.11     29.04 o 
   7   7   5       73.33       69.25     15.63 o 
   9   7   5      109.87      101.87     18.77 o 
  11   7   5       37.52       42.67     13.91 o 
  13   7   5        2.15        1.33     10.72 o 
  15   7   5        5.09        1.72     12.13 o 
  17   7   5       48.04        8.58     18.87 o 
 -16   8   5       44.02       29.76     13.91 o 
 -14   8   5       95.15       73.56     16.34 o 
 -12   8   5        7.51        2.60      7.88 o 
 -10   8   5        3.42        4.66      8.23 o 
  -8   8   5       33.55       43.71     12.69 o 
  -6   8   5      120.71      113.02     33.45 o 
  -4   8   5       23.22        4.80      9.04 o 
  -2   8   5        0.14        0.57      9.04 o 
   0   8   5       92.73      105.44     36.03 o 
   2   8   5        7.82        5.15     17.16 o 
   4   8   5       38.98      102.93     27.45 o 
   6   8   5        1.49      -10.29     13.72 o 
   8   8   5       24.12       -0.98     30.88 o 
 -38   0   6       14.77       10.29     18.87 o 
 -36   0   6       33.86       36.03     20.59 o 
 -34   0   6      219.98      187.00     30.88 o 
 -32   0   6        4.85       13.72     15.44 o 
 -30   0   6      799.67      749.70     53.18 o 
 -28   0   6      751.17      665.64     48.04 o 
 -26   0   6     1428.44     1616.07     80.63 o 
 -24   0   6       43.26       53.40     10.92 o 
 -22   0   6      278.79      295.10     14.10 o 
 -20   0   6       91.21       76.78      8.08 o 
 -18   0   6      554.49      452.90     17.79 o 
 -16   0   6     1470.39     1592.92     38.44 o 
 -14   0   6    12963.27    13620.41    269.03 o 
 -12   0   6     2005.30     1957.45     44.69 o 
 -10   0   6     3119.80     3102.88     66.45 o 
  -8   0   6     2001.21     1719.39     48.12 o 
  -6   0   6    28912.47    29501.01    693.58 o 
  -4   0   6     4271.75     4275.20    161.26 o 
  -2   0   6     7788.03     7286.16    183.64 o 
   0   0   6      347.66      325.93     23.16 o 
   2   0   6     3190.17     3234.92     86.58 o 
   4   0   6     4245.05     4035.38    106.67 o 
   6   0   6      107.52      130.38     10.92 o 
   8   0   6     3286.21     3746.46    104.65 o 
  10   0   6     3934.72     4342.80    117.02 o 
  12   0   6     1197.44     1263.33     43.67 o 
  14   0   6       34.22       59.50     10.92 o 
  16   0   6      827.87      818.15     33.90 o 
  18   0   6      641.10      608.28     29.70 o 
  20   0   6     1428.68     1398.51     51.55 o 
  22   0   6       55.79       56.61     20.59 o 
  24   0   6        0.45       29.16     17.16 o 
  26   0   6        1.56       20.59     17.16 o 
  28   0   6       10.02       49.75     22.30 o 
  30   0   6      130.50      147.54     32.60 o 
 -37   1   6        0.39       17.16     12.13 o 
 -35   1   6       82.43       90.39     17.56 o 
 -33   1   6       30.76       28.35     12.69 o 
 -31   1   6      819.42      830.39     40.63 o 
 -29   1   6       36.43       29.97      8.80 o 
 -27   1   6      424.03      470.13     22.11 o 
 -25   1   6       12.02        7.91      7.22 o 
 -23   1   6       40.44       43.30      6.15 o 
 -21   1   6      449.26      440.72     13.57 o 
 -19   1   6       21.33       13.33      4.18 o 
 -17   1   6      950.30     1027.84     22.50 o 
 -15   1   6       12.95        3.74      3.11 o 
 -13   1   6        0.01        4.72      3.43 o 
 -11   1   6       93.02       76.81      5.67 o 
  -9   1   6     5362.39     4966.25    101.52 o 
  -7   1   6     2246.54     2188.75     50.22 o 
  -5   1   6     7681.52     7755.98    156.88 o 
  -3   1   6     1700.90     1749.17     40.71 o 
  -1   1   6     3326.52     3333.26     63.86 o 
   1   1   6     5323.95     5499.32     98.50 o 
   3   1   6     2232.32     2324.19     46.00 o 
   5   1   6     2492.66     2269.99     66.94 o 
   7   1   6      796.26      887.03     21.98 o 
   9   1   6       26.55       18.73      4.79 o 
  11   1   6     2178.16     2189.41     46.47 o 
  13   1   6     1499.86     1558.15     36.22 o 
  15   1   6      934.12      965.48     26.33 o 
  17   1   6      179.41      214.54     21.00 o 
  19   1   6      581.96      560.38     24.42 o 
  21   1   6       82.06       67.05     11.89 o 
  23   1   6      422.88      406.73     21.79 o 
  25   1   6      123.22      131.59     19.30 o 
  27   1   6       11.83       23.85     14.58 o 
  29   1   6        0.19      -11.40     10.26 o 
  31   1   6       11.57       24.54     13.91 o 
 -36   2   6        8.60       23.16     13.34 o 
 -34   2   6        0.44       -0.20     10.26 o 
 -32   2   6        4.14        3.98      8.54 o 
 -30   2   6      139.26      137.49     22.18 o 
 -28   2   6        9.96       17.75      8.22 o 
 -26   2   6       16.38       15.15      6.39 o 
 -24   2   6       32.15       38.66      7.41 o 
 -22   2   6      316.96      306.61     14.11 o 
 -20   2   6       23.56       34.80      7.16 o 
 -18   2   6     1848.38     2027.53     49.53 o 
 -16   2   6     1083.80     1256.63     36.40 o 
 -14   2   6       54.07       64.65      5.91 o 
 -12   2   6       76.56       71.82      5.91 o 
 -10   2   6     1604.40     1820.61     36.95 o 
  -8   2   6     1554.21     1536.54     53.92 o 
  -6   2   6       83.08       78.03      8.28 o 
  -4   2   6       57.50       64.19      7.85 o 
  -2   2   6       43.68       47.55      5.21 o 
   0   2   6      688.13      839.34     21.30 o 
   2   2   6     1513.70     1680.76     47.19 o 
   4   2   6      761.54      863.43     18.07 o 
   6   2   6       85.78       98.37      5.84 o 
   8   2   6      245.41      217.80      9.89 o 
  10   2   6     1115.28     1133.48     32.44 o 
  12   2   6      180.10      163.40      9.65 o 
  14   2   6      733.42      611.42     23.73 o 
  16   2   6      800.30      786.17     28.62 o 
  18   2   6     2179.54     2098.30     57.33 o 
  20   2   6      117.47       96.27     18.15 o 
  22   2   6      196.69      199.19     22.28 o 
  24   2   6        1.05        7.06      8.00 o 
  26   2   6       25.22       28.90     10.20 o 
  28   2   6        0.36       17.16      9.65 o 
  30   2   6        0.75       17.56     12.69 o 
 -35   3   6        5.56        1.99     11.48 o 
 -33   3   6        7.89       24.67     12.69 o 
 -31   3   6        2.08       12.73     17.16 o 
 -29   3   6       73.30       93.79     22.78 o 
 -27   3   6      249.86      309.38     28.17 o 
 -25   3   6      124.39      120.71     13.89 o 
 -23   3   6     1335.40     1322.05     39.88 o 
 -21   3   6      819.02      784.52     38.30 o 
 -19   3   6      178.75      174.62     12.67 o 
 -17   3   6        0.68        8.58      5.23 o 
 -15   3   6       97.69       80.90      8.34 o 
 -13   3   6      100.50      139.81     11.14 o 
 -11   3   6     2219.52     2096.64     42.53 o 
  -9   3   6     1896.98     2105.29     42.54 o 
  -7   3   6        0.13       -1.32      3.14 o 
  -5   3   6     1840.97     1944.33     46.68 o 
  -3   3   6       89.56      126.48      9.77 o 
  -1   3   6       50.12       66.29      6.42 o 
   1   3   6       55.39       57.92      6.03 o 
   3   3   6     2148.88     2292.37     46.45 o 
   5   3   6     3032.32     3285.77     63.88 o 
   7   3   6     2433.95     2361.53     53.44 o 
   9   3   6       22.04       17.96      6.03 o 
  11   3   6      147.50      156.62     12.57 o 
  13   3   6      229.50      216.41     21.49 o 
  15   3   6       29.31       22.79      7.49 o 
  17   3   6      138.41      116.27     12.76 o 
  19   3   6      856.74      864.64     44.89 o 
  21   3   6       61.55       70.28     11.83 o 
  23   3   6       44.74       51.45     11.10 o 
  25   3   6       11.95       16.27      9.45 o 
  27   3   6       35.37       27.37     13.72 o 
  29   3   6        2.21       -4.80     13.72 o 
 -34   4   6        1.98        7.98     13.91 o 
 -32   4   6       77.55       54.90     15.77 o 
 -30   4   6      219.08      198.00     17.43 o 
 -28   4   6       41.20       50.51     11.03 o 
 -26   4   6      637.87      583.05     25.47 o 
 -24   4   6       93.95      107.30     17.61 o 
 -22   4   6       56.93       53.38      9.90 o 
 -20   4   6       26.98       17.28      7.61 o 
 -18   4   6        2.15        3.94      6.03 o 
 -16   4   6      129.35      141.53     11.80 o 
 -14   4   6      469.49      446.06     18.36 o 
 -12   4   6     1112.60     1086.65     39.98 o 
 -10   4   6      280.98      238.60     12.80 o 
  -8   4   6     1781.06     1805.38     53.64 o 
  -6   4   6      862.28      996.52     29.34 o 
  -4   4   6        3.88        7.18      4.16 o 
  -2   4   6      272.65      260.16     11.63 o 
   0   4   6       57.03       61.35      6.69 o 
   2   4   6      405.15      492.41     22.05 o 
   4   4   6      310.95      381.81     17.09 o 
   6   4   6       48.39       59.76      8.47 o 
   8   4   6      646.76      636.13     51.47 o 
  10   4   6     1537.37     1535.44    122.66 o 
  12   4   6      456.81      462.94     28.49 o 
  14   4   6      413.81      374.63     25.39 o 
  16   4   6       63.84       52.71     18.01 o 
  18   4   6      186.25      145.07     19.77 o 
  20   4   6       58.23       72.05     16.34 o 
  22   4   6       16.58       37.03     30.02 o 
  24   4   6        1.59       18.01     12.13 o 
  26   4   6        6.84       34.12     16.34 o 
 -31   5   6      119.25      163.83     22.42 o 
 -29   5   6       20.68       16.04     11.95 o 
 -27   5   6       23.50       -8.58      9.48 o 
 -25   5   6       13.37       22.03     11.48 o 
 -23   5   6      114.08       98.74     17.56 o 
 -21   5   6      154.77      174.75     19.99 o 
 -19   5   6       38.85       29.07     11.10 o 
 -17   5   6       13.76       40.72     13.72 o 
 -15   5   6        0.06       -3.43      6.59 o 
 -13   5   6     2019.72     2004.15    120.09 o 
 -11   5   6     1633.16     1585.66     53.89 o 
  -9   5   6      648.93      659.98     44.60 o 
  -7   5   6      707.15      715.86     25.08 o 
  -5   5   6      603.00      590.02     22.04 o 
  -3   5   6      184.60      156.78     10.70 o 
  -1   5   6     1225.75     1223.92     31.16 o 
   1   5   6      420.01      379.91     15.26 o 
   3   5   6      107.21       94.46     14.94 o 
   5   5   6      424.64      420.10     19.43 o 
   7   5   6      166.30      149.71     26.59 o 
   9   5   6       99.47       83.31     15.13 o 
  11   5   6      211.49      253.83     23.63 o 
  13   5   6      101.24      129.19     60.04 o 
  15   5   6        0.11       -6.40      9.04 o 
  17   5   6        0.21       -6.18      8.56 o 
  19   5   6       13.39       39.83     13.91 o 
  21   5   6        1.18        5.23     11.95 o 
  23   5   6       41.65       71.25     19.30 o 
 -28   6   6       25.10       -3.43     15.44 o 
 -26   6   6        1.43      -10.47     12.87 o 
 -24   6   6        7.72       25.73     11.95 o 
 -22   6   6      217.51      255.76     48.04 o 
 -20   6   6      757.02      827.18     44.60 o 
 -18   6   6        1.27       -1.61      9.48 o 
 -16   6   6       19.06       23.39     11.10 o 
 -14   6   6      123.12      144.11     18.20 o 
 -12   6   6        4.41       11.67      9.04 o 
 -10   6   6       12.52       -6.33     15.44 o 
  -8   6   6       32.43       56.02     11.48 o 
  -6   6   6      141.16      124.42     12.80 o 
  -4   6   6      396.46      383.91     25.97 o 
  -2   6   6       89.21       90.32     14.01 o 
   0   6   6      828.52      816.76     35.40 o 
   2   6   6       88.76       88.81     11.80 o 
   4   6   6        2.50       -2.70      8.23 o 
   6   6   6      311.34      352.36     26.69 o 
   8   6   6       63.86       52.96     13.91 o 
  10   6   6        0.89       -7.11      8.23 o 
  12   6   6      104.92      141.49     19.99 o 
  14   6   6       85.37       90.47     18.20 o 
  16   6   6       20.52       36.88     13.34 o 
  18   6   6       76.74       79.49     18.08 o 
  20   6   6        1.30      -10.29     17.16 o 
 -23   7   6       29.78        6.86     18.87 o 
 -21   7   6       14.45       38.91     15.13 o 
 -19   7   6       17.41       -1.20     11.95 o 
 -17   7   6       12.05        6.35     22.30 o 
 -15   7   6       20.75       -3.73     30.88 o 
 -13   7   6        0.02       -0.46      9.04 o 
 -11   7   6      194.47      177.21     30.02 o 
  -9   7   6        6.83        4.91      6.58 o 
  -7   7   6       25.93       40.60      9.90 o 
  -5   7   6      107.74      103.45     16.34 o 
  -3   7   6      157.11      200.75     20.52 o 
  -1   7   6       13.71       10.29      9.04 o 
   1   7   6      132.71      142.80     18.54 o 
   3   7   6        0.29        8.07      9.84 o 
   5   7   6       26.11        4.34     10.26 o 
   7   7   6      234.43      262.47     26.06 o 
   9   7   6        0.36       -6.86     13.72 o 
  11   7   6       11.38        5.42     11.48 o 
  13   7   6        6.30       21.98     12.69 o 
  15   7   6       18.35       13.26     12.69 o 
 -14   8   6       29.88       14.02     13.91 o 
 -12   8   6       26.17       36.50     10.35 o 
 -10   8   6        2.19       -3.68      7.50 o 
  -8   8   6      144.91      156.52     20.52 o 
  -6   8   6       37.80       36.71     11.95 o 
  -4   8   6        1.05       -3.55      9.04 o 
  -2   8   6        7.30        1.72      9.70 o 
   0   8   6       35.03       82.35     24.02 o 
   2   8   6       42.78       54.90     20.59 o 
   4   8   6        0.49       -6.86     17.16 o 
   6   8   6        2.30        0.00     15.44 o 
 -37   1   7        6.10       -0.86     12.87 o 
 -35   1   7       21.85       18.15     11.48 o 
 -33   1   7       39.43       22.30     10.92 o 
 -31   1   7      111.37      106.85     21.55 o 
 -29   1   7      139.07      152.70     15.17 o 
 -27   1   7      483.15      557.72     24.70 o 
 -25   1   7        3.13        1.27      5.33 o 
 -23   1   7        2.64        2.73      5.25 o 
 -21   1   7       27.18       23.58      4.97 o 
 -19   1   7      278.00      330.19     11.86 o 
 -17   1   7     4285.77     4419.46     74.17 o 
 -15   1   7     4536.58     5131.60     93.87 o 
 -13   1   7      797.83      757.81     19.23 o 
 -11   1   7      151.48      121.38      7.30 o 
  -9   1   7       10.21        9.80      4.99 o 
  -7   1   7     2107.18     2212.66     50.37 o 
  -5   1   7      532.20      500.13     18.00 o 
  -3   1   7     1628.70     1452.19     33.43 o 
  -1   1   7        6.18       32.76      6.44 o 
   1   1   7      236.95      277.24      8.53 o 
   3   1   7      209.82      227.92     10.90 o 
   5   1   7      286.78      315.02     11.67 o 
   7   1   7      563.50      549.43     16.47 o 
   9   1   7      275.08      326.34     14.97 o 
  11   1   7      130.81      120.95      8.85 o 
  13   1   7       35.04       43.83      6.96 o 
  15   1   7     1299.76     1230.70     31.67 o 
  17   1   7     1228.79     1204.08     37.91 o 
  19   1   7      346.56      295.99     18.47 o 
  21   1   7       33.23       43.40     16.46 o 
  23   1   7        2.76        0.62      7.55 o 
  25   1   7       11.91        9.93     11.48 o 
  27   1   7       10.21       11.67     11.95 o 
  29   1   7        7.84       20.59     13.34 o 
 -38   2   7       17.24        5.83     11.95 o 
 -36   2   7       32.28       48.30     18.87 o 
 -34   2   7        2.84      -11.89      7.92 o 
 -32   2   7        0.17       -4.61      7.27 o 
 -30   2   7        3.46       -2.65      6.43 o 
 -28   2   7       36.45       42.78     10.20 o 
 -26   2   7      520.76      567.57     20.38 o 
 -24   2   7       76.69       59.54      7.91 o 
 -22   2   7      384.50      389.52     17.68 o 
 -20   2   7      113.85      116.23      8.93 o 
 -18   2   7      173.27      139.07      9.20 o 
 -16   2   7      651.60      684.32     19.23 o 
 -14   2   7     1433.25     1466.09     33.68 o 
 -12   2   7        3.99        1.72      3.34 o 
 -10   2   7     1262.72     1211.39     26.79 o 
  -8   2   7     2052.18     1921.19     65.45 o 
  -6   2   7     3051.96     3212.52     71.02 o 
  -4   2   7     3953.97     4354.87     92.56 o 
  -2   2   7     1360.38     1535.02     33.26 o 
   0   2   7     1216.23     1219.49     27.68 o 
   2   2   7     9848.29    10434.80    188.95 o 
   4   2   7     2901.21     3013.60     51.53 o 
   6   2   7        0.38        2.19      3.23 o 
   8   2   7      824.97      900.19     23.44 o 
  10   2   7       92.59       93.19      8.13 o 
  12   2   7        6.09       11.66      5.94 o 
  14   2   7       45.07       45.95      8.91 o 
  16   2   7      331.21      340.70     18.77 o 
  18   2   7      755.85      718.56     41.31 o 
  20   2   7      710.77      656.54     28.02 o 
  22   2   7       57.60       46.52     11.20 o 
  24   2   7        1.22        4.46      7.80 o 
  26   2   7        1.20       -0.60      8.08 o 
  28   2   7       15.77       31.92     13.60 o 
 -35   3   7       25.79       34.88     14.41 o 
 -33   3   7       19.34       25.55     31.74 o 
 -31   3   7       19.72       22.30     15.44 o 
 -29   3   7        0.80        8.78      8.22 o 
 -27   3   7       18.69       20.30      8.30 o 
 -25   3   7      143.03      126.36     12.80 o 
 -23   3   7       63.71       54.32      9.45 o 
 -21   3   7      107.38      114.83     11.03 o 
 -19   3   7       82.59       86.47      9.54 o 
 -17   3   7       90.20       86.21      9.01 o 
 -15   3   7      275.53      317.47     12.59 o 
 -13   3   7       96.91       86.37      9.66 o 
 -11   3   7     1220.79     1219.69     44.32 o 
  -9   3   7        1.90       -3.59      3.92 o 
  -7   3   7      727.18      761.64     23.73 o 
  -5   3   7     1287.77     1425.81     36.54 o 
  -3   3   7      319.62      328.65     12.54 o 
  -1   3   7      222.92      260.27     12.63 o 
   1   3   7      512.43      547.21     16.69 o 
   3   3   7      544.20      580.39     17.87 o 
   5   3   7      360.71      400.98     13.95 o 
   7   3   7       44.53       42.43      6.35 o 
   9   3   7       52.90       83.95     13.91 o 
  11   3   7      372.84      423.70     26.06 o 
  13   3   7       15.30       32.60     10.92 o 
  15   3   7        1.78        1.83      9.04 o 
  17   3   7      118.76       99.53     16.98 o 
  19   3   7      302.44      321.38     54.90 o 
  21   3   7        6.18       -5.26      9.04 o 
  23   3   7       57.32       81.12     17.56 o 
  25   3   7       17.19       37.87     15.63 o 
  27   3   7        0.40       -1.80     11.95 o 
 -34   4   7        5.69       20.59     22.30 o 
 -32   4   7       87.70      120.09     30.88 o 
 -30   4   7       29.56       39.53     13.91 o 
 -28   4   7       16.43        6.96     10.26 o 
 -26   4   7      358.19      325.04     32.60 o 
 -24   4   7      434.76      425.13     26.36 o 
 -22   4   7        0.06       -7.15      6.98 o 
 -20   4   7      193.25      173.78     18.08 o 
 -18   4   7      731.47      810.13     35.12 o 
 -16   4   7      241.06      250.98     41.17 o 
 -14   4   7      233.31      214.74     29.16 o 
 -12   4   7      517.11      490.18     19.36 o 
 -10   4   7      478.50      469.77     19.13 o 
  -8   4   7      526.61      587.78     21.44 o 
  -6   4   7      322.92      338.53     15.50 o 
  -4   4   7      898.89      816.50     23.28 o 
  -2   4   7       51.40       41.01      7.68 o 
   0   4   7       41.85       40.55      6.39 o 
   2   4   7      273.37      289.91     12.78 o 
   4   4   7      554.11      557.02     18.35 o 
   6   4   7      126.38      123.03     10.98 o 
   8   4   7     2557.29     2472.86     80.66 o 
  10   4   7      289.60      238.85     22.42 o 
  12   4   7      357.36      342.03     24.85 o 
  14   4   7       26.17        2.57      9.70 o 
  16   4   7      284.84      259.74     58.33 o 
  18   4   7       26.53       40.35     13.60 o 
  20   4   7       49.65       34.98     20.59 o 
  22   4   7       14.98       -9.69     11.15 o 
  24   4   7       52.00       51.98     16.34 o 
  26   4   7        8.10       32.60     22.30 o 
 -31   5   7        3.37       17.81     12.69 o 
 -29   5   7        1.80       14.21     12.35 o 
 -27   5   7       16.96        5.33     18.87 o 
 -25   5   7        1.78       -7.83      9.48 o 
 -23   5   7        3.10        8.58     13.72 o 
 -21   5   7        0.00        2.04      9.48 o 
 -19   5   7        6.96        7.66      9.04 o 
 -17   5   7      149.52      156.40     18.08 o 
 -15   5   7        2.80       -3.56      7.82 o 
 -13   5   7     2381.31     2423.70     98.65 o 
 -11   5   7      429.22      387.41     23.63 o 
  -9   5   7       19.76       17.55      7.82 o 
  -7   5   7      246.83      251.89     14.86 o 
  -5   5   7      116.29      105.14      9.32 o 
  -3   5   7      165.02      128.95     10.15 o 
  -1   5   7        4.27       -0.55      4.66 o 
   1   5   7        2.80       -5.39      4.99 o 
   3   5   7       48.99       49.28      8.80 o 
   5   5   7        3.01        7.32      9.04 o 
   7   5   7     1354.97     1303.57     52.68 o 
   9   5   7       40.51       33.33     12.87 o 
  11   5   7        0.73       -6.60      7.82 o 
  13   5   7      101.93      119.40     18.77 o 
  15   5   7        2.96      -13.72     10.29 o 
  17   5   7        4.23        8.31     11.48 o 
  19   5   7      101.08      145.72     22.22 o 
  21   5   7       78.29       96.85     33.45 o 
  23   5   7       38.68       49.75     22.30 o 
 -28   6   7        1.15      -15.44     15.44 o 
 -26   6   7        1.65       -7.06      9.84 o 
 -24   6   7        1.62       -6.00     10.92 o 
 -22   6   7      339.94      355.08     29.04 o 
 -20   6   7       45.68       50.79     15.44 o 
 -18   6   7      148.28      197.15     22.42 o 
 -16   6   7        0.13       -3.19     10.29 o 
 -14   6   7      137.60      143.69     18.87 o 
 -12   6   7      586.08      632.80     44.60 o 
 -10   6   7      218.95      189.92     18.77 o 
  -8   6   7        2.89       -8.58      8.49 o 
  -6   6   7        8.65        9.51      7.87 o 
  -4   6   7      447.80      511.22     22.74 o 
  -2   6   7       20.97       20.39      7.80 o 
   0   6   7        0.47        0.94      6.43 o 
   2   6   7       92.81       85.78     11.61 o 
   4   6   7       73.10       82.61     17.16 o 
   6   6   7       11.61       11.38     12.01 o 
   8   6   7      355.58      325.76     27.82 o 
  10   6   7      322.54      356.63     28.49 o 
  12   6   7        6.76        1.53     11.48 o 
  14   6   7      186.02      207.69     24.85 o 
  16   6   7       22.60       16.30     12.13 o 
  18   6   7      107.42      109.22     37.74 o 
 -23   7   7       28.97       39.46     20.59 o 
 -21   7   7      175.84      177.80     30.02 o 
 -19   7   7      222.71      212.29     61.76 o 
 -17   7   7       15.60        5.96     11.15 o 
 -15   7   7        0.31        2.14     10.29 o 
 -13   7   7       14.45       25.56     11.95 o 
 -11   7   7       13.95       13.27     13.72 o 
  -9   7   7        8.75       16.43      8.22 o 
  -7   7   7       80.96       69.28     13.91 o 
  -5   7   7        6.70        4.80      9.04 o 
  -3   7   7       26.42       18.01     10.92 o 
  -1   7   7      457.73      473.01     28.81 o 
   1   7   7      231.13      249.62     18.42 o 
   3   7   7        0.17        4.38     10.72 o 
   5   7   7        6.73       12.01     11.48 o 
   7   7   7        0.09      -13.56      9.04 o 
   9   7   7      124.59      151.28     22.42 o 
  11   7   7       87.64      102.75     30.02 o 
  13   7   7        0.10        3.25     11.48 o 
 -14   8   7      110.01      103.95     21.67 o 
 -12   8   7      217.66      201.81     44.22 o 
 -10   8   7        4.81       -4.12     12.01 o 
  -8   8   7        2.45        0.86      9.48 o 
  -6   8   7        8.58       -5.03     11.15 o 
  -4   8   7       14.53        7.82     14.58 o 
  -2   8   7       48.50       60.18     14.84 o 
   0   8   7       20.17        6.86     17.16 o 
   2   8   7       13.54        0.00     17.16 o 
   4   8   7        6.65       20.59     20.59 o 
 -38   0   8        4.57       20.59     18.87 o 
 -36   0   8      128.35      118.37     27.45 o 
 -34   0   8      175.32      202.44     32.60 o 
 -32   0   8      201.93      226.46     32.60 o 
 -30   0   8     2288.57     2518.46    116.66 o 
 -28   0   8      507.60      368.85     32.60 o 
 -26   0   8       39.53       42.71     11.48 o 
 -24   0   8       38.67       51.98      9.82 o 
 -22   0   8      345.60      338.84     16.09 o 
 -20   0   8       25.41       24.98      6.36 o 
 -18   0   8      859.03      867.53     25.91 o 
 -16   0   8     1273.92     1349.96     42.91 o 
 -14   0   8     3392.36     3425.02     91.10 o 
 -12   0   8       72.76       83.25     16.30 o 
 -10   0   8      325.42      425.46     25.73 o 
  -8   0   8       57.88       49.75      8.23 o 
  -6   0   8      131.50      128.67     18.87 o 
  -4   0   8     2554.77     2924.53     79.82 o 
  -2   0   8       19.29        5.83      6.86 o 
   0   0   8     4147.73     4610.67    121.69 o 
   2   0   8     1324.92     1279.82     41.03 o 
   4   0   8     4147.14     4134.07    110.87 o 
   6   0   8    14528.56    14422.09    362.56 o 
   8   0   8       60.01       62.41     10.26 o 
  10   0   8      151.97      150.22     22.30 o 
  12   0   8      157.42      153.63     14.56 o 
  14   0   8     2864.39     2773.66     83.68 o 
  16   0   8       40.74       39.27     10.72 o 
  18   0   8       31.46       57.59     12.13 o 
  20   0   8      726.69      687.94     49.75 o 
  22   0   8      251.14      336.25     37.74 o 
  24   0   8       37.67       51.47     22.30 o 
  26   0   8        1.46       24.02     17.16 o 
  28   0   8       58.84       68.62     24.02 o 
 -37   1   8       97.17      103.60     19.30 o 
 -35   1   8       18.08       26.93     11.95 o 
 -33   1   8       24.55       38.72     17.16 o 
 -31   1   8       28.65       33.35     17.61 o 
 -29   1   8     1133.26     1123.70     38.29 o 
 -27   1   8      412.74      471.58     22.44 o 
 -25   1   8        0.06       -7.19      4.79 o 
 -23   1   8       83.17       76.40      8.50 o 
 -21   1   8       25.77       33.19      5.62 o 
 -19   1   8      556.49      614.70     18.53 o 
 -17   1   8     1527.58     1695.31     45.56 o 
 -15   1   8     1515.94     1540.95     33.99 o 
 -13   1   8       12.01        0.40      3.77 o 
 -11   1   8        6.83       13.90      6.92 o 
  -9   1   8     9686.69     9333.35    189.77 o 
  -7   1   8    11253.62    11231.19    225.26 o 
  -5   1   8     1794.95     1698.28     41.71 o 
  -3   1   8      663.74      631.13     20.36 o 
  -1   1   8      392.54      459.86     14.67 o 
   1   1   8     1086.23     1039.10     24.08 o 
   3   1   8       18.01        9.95      4.04 o 
   5   1   8      236.64      204.75      9.85 o 
   7   1   8       48.03       50.67      6.61 o 
   9   1   8      175.78      190.82     10.65 o 
  11   1   8       64.60       94.92      8.70 o 
  13   1   8        0.32       -1.86      4.61 o 
  15   1   8       37.25       40.36      7.72 o 
  17   1   8       49.63       51.54     10.20 o 
  19   1   8       65.72       51.52     10.53 o 
  21   1   8        4.12        2.44      7.80 o 
  23   1   8       27.09       23.65      9.54 o 
  25   1   8        2.97       12.01     10.92 o 
  27   1   8       66.15       94.83     18.20 o 
 -38   2   8       24.87       28.49     15.44 o 
 -36   2   8       25.05       20.59     11.48 o 
 -34   2   8        1.33       -0.23      8.00 o 
 -32   2   8       14.63       26.06     10.20 o 
 -30   2   8        4.66       -8.25      6.97 o 
 -28   2   8      118.09      129.08     13.65 o 
 -26   2   8       99.21       84.87     11.35 o 
 -24   2   8       51.42       64.39     10.30 o 
 -22   2   8       74.30       89.82     10.02 o 
 -20   2   8       68.26       91.47     10.74 o 
 -18   2   8      879.51      933.77     50.66 o 
 -16   2   8      554.85      652.33     18.75 o 
 -14   2   8      825.01      980.06     24.32 o 
 -12   2   8     1643.55     1630.36     34.69 o 
 -10   2   8        7.97       23.28      3.77 o 
  -8   2   8     8300.51     8677.18    178.06 o 
  -6   2   8     9068.84     9153.05    186.88 o 
  -4   2   8     1244.15     1359.84     30.81 o 
  -2   2   8      326.33      286.14     11.96 o 
   0   2   8       44.64       25.66      6.17 o 
   2   2   8      314.93      262.51     11.46 o 
   4   2   8      510.21      445.91     12.58 o 
   6   2   8      415.82      412.85     14.29 o 
   8   2   8       98.65      106.87     13.02 o 
  10   2   8        3.71        5.54      4.66 o 
  12   2   8      562.82      547.27     22.17 o 
  14   2   8      297.42      300.56     20.70 o 
  16   2   8        5.93       12.38      8.08 o 
  18   2   8      289.23      283.26     18.61 o 
  20   2   8       16.56        4.68     10.81 o 
  22   2   8       44.63       31.62     18.87 o 
  24   2   8        7.24        0.00      9.70 o 
  26   2   8        1.39       20.67     12.69 o 
 -35   3   8       79.64       86.71     18.08 o 
 -33   3   8       18.39       32.89     13.91 o 
 -31   3   8       48.28       39.91     13.72 o 
 -29   3   8       11.13        7.25      8.00 o 
 -27   3   8      317.89      344.66     28.75 o 
 -25   3   8      446.21      427.33     20.84 o 
 -23   3   8      242.45      271.93     24.06 o 
 -21   3   8      796.70      833.67     67.15 o 
 -19   3   8      171.55      177.23     16.34 o 
 -17   3   8      206.58      213.09     24.88 o 
 -15   3   8       97.22      112.17     10.20 o 
 -13   3   8      145.17      168.48     21.52 o 
 -11   3   8     1004.44      994.59     33.46 o 
  -9   3   8      108.91       96.61      9.21 o 
  -7   3   8     1116.65     1136.70     31.96 o 
  -5   3   8     1240.09     1382.47     32.28 o 
  -3   3   8       10.18        1.06      4.46 o 
  -1   3   8      412.59      408.76     14.92 o 
   1   3   8      178.14      175.67     10.59 o 
   3   3   8      416.10      450.70     19.42 o 
   5   3   8      511.27      536.78     17.28 o 
   7   3   8        0.53        2.50      4.74 o 
   9   3   8     1327.39     1361.06     72.05 o 
  11   3   8     1573.08     1610.24    124.38 o 
  13   3   8       13.01        6.05     13.72 o 
  15   3   8       61.94       71.95     15.63 o 
  17   3   8       33.87       28.70     13.18 o 
  19   3   8      644.65      678.50     37.37 o 
  21   3   8       15.49       26.59     12.13 o 
  23   3   8       23.68        7.40     11.48 o 
  25   3   8       25.63       24.02     25.73 o 
 -34   4   8        3.20        0.00     20.59 o 
 -32   4   8        5.79        0.00     20.59 o 
 -30   4   8        2.50       -8.28     19.73 o 
 -28   4   8        4.02        1.72     12.01 o 
 -26   4   8        4.84        8.28      9.84 o 
 -24   4   8       56.38       62.03     21.44 o 
 -22   4   8      106.96      107.20     17.16 o 
 -20   4   8      154.95      161.79     18.08 o 
 -18   4   8        2.47        2.38     12.01 o 
 -16   4   8      338.36      301.22     42.03 o 
 -14   4   8       38.97       36.83     10.26 o 
 -12   4   8      903.22      872.27     52.79 o 
 -10   4   8      295.82      337.83     25.10 o 
  -8   4   8      209.53      197.72     12.80 o 
  -6   4   8      287.91      265.87     12.64 o 
  -4   4   8       49.05       57.03      7.65 o 
  -2   4   8       50.65       61.05     10.40 o 
   0   4   8       54.69       73.47      8.45 o 
   2   4   8      162.12      192.88     11.60 o 
   4   4   8      259.98      255.23     15.10 o 
   6   4   8      874.79      853.33     39.39 o 
   8   4   8     1569.65     1549.89     58.08 o 
  10   4   8      451.45      409.69     27.59 o 
  12   4   8      329.45      324.54     36.03 o 
  14   4   8      720.27      642.13     53.18 o 
  16   4   8       61.50       65.00     16.08 o 
  18   4   8       11.32        0.19     10.72 o 
  20   4   8        3.41        4.29     10.92 o 
  22   4   8      118.77      139.13     22.67 o 
  24   4   8      117.02      166.20     45.46 o 
 -31   5   8       94.04       67.42     17.72 o 
 -29   5   8        0.08       -6.41     11.48 o 
 -27   5   8        8.62        2.74     11.42 o 
 -25   5   8       21.25       26.12     12.69 o 
 -23   5   8      289.93      302.92     25.89 o 
 -21   5   8       81.92       56.23     24.02 o 
 -19   5   8      189.54      205.54     21.00 o 
 -17   5   8      175.73      189.55     41.17 o 
 -15   5   8      248.92      255.11     37.74 o 
 -13   5   8     1267.08     1252.78     47.12 o 
 -11   5   8        0.61       -8.42      7.72 o 
  -9   5   8       14.75       29.16      9.70 o 
  -7   5   8      109.87       87.25      9.48 o 
  -5   5   8      619.62      593.94     20.34 o 
  -3   5   8       21.46       30.38      7.10 o 
  -1   5   8      765.81      730.36     23.46 o 
   1   5   8      175.66      233.37     15.90 o 
   3   5   8       61.28       56.65      9.32 o 
   5   5   8      490.17      508.79     30.33 o 
   7   5   8      578.30      545.51     31.99 o 
   9   5   8       11.31        0.00     20.59 o 
  11   5   8        0.01       -1.72      9.70 o 
  13   5   8        9.18        6.77     23.16 o 
  15   5   8       83.47       80.63     16.98 o 
  17   5   8        0.00       21.57     15.44 o 
  19   5   8       17.25       -4.24     11.48 o 
  21   5   8       17.49       22.30     20.59 o 
 -28   6   8        4.60       39.46     20.59 o 
 -26   6   8        9.72       17.23     13.91 o 
 -24   6   8       36.14       27.45     20.59 o 
 -22   6   8       41.50       55.66     16.34 o 
 -20   6   8       73.61       98.21     24.88 o 
 -18   6   8       44.07       71.62     15.63 o 
 -16   6   8       30.91       10.29     15.44 o 
 -14   6   8       55.84       42.40     12.35 o 
 -12   6   8       28.40       28.74     12.87 o 
 -10   6   8       20.20       28.97     10.72 o 
  -8   6   8       15.71        7.24      8.18 o 
  -6   6   8       76.27       70.09     10.81 o 
  -4   6   8       46.02       40.77      8.06 o 
  -2   6   8        2.96        2.03      6.43 o 
   0   6   8      198.10      186.57     15.90 o 
   2   6   8        2.18        7.89      7.44 o 
   4   6   8        3.27       18.24     11.10 o 
   6   6   8      136.29      130.48     24.02 o 
   8   6   8       10.38       21.98     12.69 o 
  10   6   8       19.63       19.69     12.69 o 
  12   6   8       41.79       48.10     23.16 o 
  14   6   8        2.57       -6.86     10.72 o 
  16   6   8        8.18        7.80     13.18 o 
  18   6   8       37.14       17.16     20.59 o 
 -21   7   8       11.11       -2.04     12.69 o 
 -19   7   8        0.03       -8.29     10.13 o 
 -17   7   8       16.67       27.15     13.91 o 
 -15   7   8       14.99       25.73     15.44 o 
 -13   7   8       48.65       50.65     13.91 o 
 -11   7   8        4.06       -6.06      6.79 o 
  -9   7   8       91.49       84.31     11.80 o 
  -7   7   8       86.22       89.38     15.13 o 
  -5   7   8        0.84       12.87      9.70 o 
  -3   7   8       15.77       10.60     10.26 o 
  -1   7   8      179.04      222.85     44.60 o 
   1   7   8      537.99      542.10     60.90 o 
   3   7   8       48.94       55.79     16.34 o 
   5   7   8      176.81      225.77     29.16 o 
   7   7   8        1.69       -3.94     10.26 o 
   9   7   8       34.34       34.38     14.84 o 
  11   7   8        1.63       -0.69     12.01 o 
 -12   8   8       25.64       19.47     18.01 o 
 -10   8   8       23.09       17.61     11.48 o 
  -8   8   8       29.73       31.86     28.31 o 
  -6   8   8       41.18       30.06     12.69 o 
  -4   8   8       89.69       70.07     19.73 o 
  -2   8   8        0.00       -1.11     11.15 o 
   0   8   8       59.61       68.62     25.73 o 
   2   8   8      321.96      303.66     42.89 o 
 -37   1   9       37.77       27.45     20.59 o 
 -35   1   9      121.49      142.01     20.62 o 
 -33   1   9        0.63        0.23      9.44 o 
 -31   1   9       15.33       17.68      9.99 o 
 -29   1   9      523.36      614.16     32.69 o 
 -27   1   9      109.42       93.72      9.89 o 
 -25   1   9       13.67       10.92      5.56 o 
 -23   1   9        3.58       -3.25      4.15 o 
 -21   1   9      109.79      116.22      9.14 o 
 -19   1   9      319.84      391.64     15.10 o 
 -17   1   9     1400.65     1430.15     33.07 o 
 -15   1   9       77.79       97.83     11.40 o 
 -13   1   9        0.57       -2.47      8.67 o 
 -11   1   9     2073.90     1787.35     45.00 o 
  -9   1   9    16814.32    16779.50    333.99 o 
  -7   1   9     1437.08     1441.25     37.74 o 
  -5   1   9     4599.33     4573.27     85.27 o 
  -3   1   9     1841.93     1829.83     39.06 o 
  -1   1   9      872.69      717.02     18.94 o 
   1   1   9      153.24      136.42      9.66 o 
   3   1   9      150.61      135.17      8.63 o 
   5   1   9      367.14      384.53     14.24 o 
   7   1   9     1347.66     1416.46     33.51 o 
   9   1   9      259.93      261.41     12.59 o 
  11   1   9     1861.17     1770.55     41.26 o 
  13   1   9      256.04      267.00     15.85 o 
  15   1   9      451.67      404.68     17.25 o 
  17   1   9      882.95      792.57     43.27 o 
  19   1   9        1.13       17.16      8.91 o 
  21   1   9       35.94       45.92     10.45 o 
  23   1   9        1.01       -3.03     10.26 o 
  25   1   9       23.94       33.86     13.91 o 
  27   1   9       20.25       49.75     24.02 o 
 -36   2   9        3.64       30.88     17.16 o 
 -34   2   9        4.87       10.84     10.37 o 
 -32   2   9       27.36       15.26     12.87 o 
 -30   2   9        4.86       12.01     15.44 o 
 -28   2   9       16.73       21.89      8.54 o 
 -26   2   9        0.69        4.48      7.22 o 
 -24   2   9      143.55      131.97     12.45 o 
 -22   2   9      284.31      337.41     16.68 o 
 -20   2   9       38.47       59.58      7.83 o 
 -18   2   9       53.35       36.91      6.57 o 
 -16   2   9      974.15      854.10     22.59 o 
 -14   2   9        8.69       15.30      6.79 o 
 -12   2   9       13.51       25.95      6.79 o 
 -10   2   9      757.61      799.40     26.03 o 
  -8   2   9     7013.68     6564.02    327.48 o 
  -6   2   9     4807.16     4750.50    102.93 o 
  -4   2   9     2761.91     2579.39     52.43 o 
  -2   2   9     1187.28     1220.19     29.20 o 
   0   2   9       69.18       80.99     11.89 o 
   2   2   9      479.64      560.13     17.67 o 
   4   2   9      431.81      464.82     35.20 o 
   6   2   9      212.69      249.09     15.29 o 
   8   2   9      689.10      667.66     24.60 o 
  10   2   9       48.12       47.02      9.51 o 
  12   2   9       67.56       67.64     18.01 o 
  14   2   9       16.84       18.87     10.92 o 
  16   2   9     1520.48     1445.54     56.32 o 
  18   2   9       15.77       22.66     11.48 o 
  20   2   9      261.61      230.77     35.17 o 
  22   2   9       84.00      100.18     18.77 o 
  24   2   9       73.06       70.11     16.98 o 
  26   2   9       11.09       18.87     18.87 o 
 -35   3   9        4.00        8.58     20.59 o 
 -33   3   9        7.77       32.60     24.02 o 
 -31   3   9        9.53        1.72     18.87 o 
 -29   3   9       18.15       -0.95     10.72 o 
 -27   3   9      119.33      128.12     17.31 o 
 -25   3   9        9.27        0.23      9.04 o 
 -23   3   9      123.72       98.79     14.41 o 
 -21   3   9      169.81      179.25     18.08 o 
 -19   3   9      381.45      383.24     53.18 o 
 -17   3   9        0.03        3.43      6.43 o 
 -15   3   9      242.91      259.50     14.50 o 
 -13   3   9      196.22      199.53     30.20 o 
 -11   3   9     2212.66     2257.05    114.94 o 
  -9   3   9     1131.45     1137.03     33.16 o 
  -7   3   9      324.17      300.90     19.97 o 
  -5   3   9     2426.61     2411.94     50.60 o 
  -3   3   9       37.99       30.44      6.54 o 
  -1   3   9        5.44       -6.69      4.46 o 
   1   3   9      455.15      518.29     17.61 o 
   3   3   9       34.24       54.15      7.21 o 
   5   3   9      798.13      786.56     22.38 o 
   7   3   9        0.33       11.56      6.55 o 
   9   3   9     1538.77     1628.83     71.20 o 
  11   3   9      754.11      805.27     67.77 o 
  13   3   9      110.86      160.31     19.77 o 
  15   3   9      612.54      571.24     67.77 o 
  17   3   9       72.60       54.83     15.13 o 
  19   3   9      282.87      286.65     26.36 o 
  21   3   9        0.13        7.72     10.92 o 
  23   3   9        3.67        4.49     12.69 o 
  25   3   9       11.74       10.61     13.18 o 
 -34   4   9       43.26       54.90     27.45 o 
 -32   4   9        5.23        7.72     12.69 o 
 -30   4   9       18.41       19.04     11.95 o 
 -28   4   9       99.28       73.12     16.47 o 
 -26   4   9       64.51       81.41     15.63 o 
 -24   4   9      153.70      118.55     27.45 o 
 -22   4   9      262.28      249.12     22.22 o 
 -20   4   9       88.91       89.80     14.84 o 
 -18   4   9       14.27       18.01      9.70 o 
 -16   4   9      971.39     1044.71     41.19 o 
 -14   4   9        0.80        4.12     10.29 o 
 -12   4   9      322.98      297.74     16.16 o 
 -10   4   9      241.67      226.13     14.50 o 
  -8   4   9      100.72       91.86     10.10 o 
  -6   4   9      261.52      272.67     13.02 o 
  -4   4   9       96.47      111.86      9.57 o 
  -2   4   9       81.29       82.47      8.98 o 
   0   4   9        3.48        1.08      5.33 o 
   2   4   9     1281.47     1309.54     32.84 o 
   4   4   9      328.16      331.18     17.65 o 
   6   4   9       15.32       13.72     14.58 o 
   8   4   9     1287.13     1244.74    107.22 o 
  10   4   9        0.31        5.15     14.58 o 
  12   4   9        5.04       11.15     10.92 o 
  14   4   9        5.23       16.30     12.13 o 
  16   4   9        1.50       -2.79      9.48 o 
  18   4   9        0.01       -0.86     10.92 o 
  20   4   9       19.09       15.93     12.69 o 
  22   4   9        1.56       -6.14     17.16 o 
 -31   5   9       28.28       25.73     18.87 o 
 -29   5   9        3.93       -6.00     10.92 o 
 -27   5   9       34.92       39.71     17.16 o 
 -25   5   9       20.75        5.58     11.95 o 
 -23   5   9        6.68       -3.83     21.44 o 
 -21   5   9      141.43      161.03     29.16 o 
 -19   5   9       25.77        0.54      9.48 o 
 -17   5   9       31.80       33.23     11.10 o 
 -15   5   9      107.02      104.08     15.63 o 
 -13   5   9      429.56      367.47     24.02 o 
 -11   5   9        6.75        6.86      8.23 o 
  -9   5   9     1544.34     1448.64     59.68 o 
  -7   5   9      738.66      688.02     33.18 o 
  -5   5   9       13.75       11.49      6.39 o 
  -3   5   9      904.77      928.03     27.29 o 
  -1   5   9       72.29       63.54      9.06 o 
   1   5   9      799.60      825.92     57.59 o 
   3   5   9      107.17      117.91     13.10 o 
   5   5   9       79.59       64.16     14.84 o 
   7   5   9      132.37      195.49     56.61 o 
   9   5   9       48.86       71.74     21.44 o 
  11   5   9        1.47        9.08     10.26 o 
  13   5   9      107.51       90.46     16.85 o 
  15   5   9        1.43       -7.72     10.92 o 
  17   5   9        2.04        2.98     11.48 o 
  19   5   9       54.26       47.24     16.85 o 
 -26   6   9       59.87       63.70     18.08 o 
 -24   6   9       23.24       11.49     30.02 o 
 -22   6   9       40.72       87.32     27.45 o 
 -20   6   9        0.31        1.14     10.72 o 
 -18   6   9       15.30       14.63     10.26 o 
 -16   6   9      370.58      368.63     26.61 o 
 -14   6   9        1.83        8.36      9.48 o 
 -12   6   9      145.66      114.61     16.98 o 
 -10   6   9      189.83      171.67     15.17 o 
  -8   6   9        2.72       -5.95      5.78 o 
  -6   6   9       10.51        7.38      7.80 o 
  -4   6   9      163.91      153.22     19.94 o 
  -2   6   9      760.16      764.64     29.75 o 
   0   6   9        0.49       -4.06      6.55 o 
   2   6   9      118.20      128.82     19.30 o 
   4   6   9        0.18       -1.52     10.72 o 
   6   6   9       19.60        9.07     12.69 o 
   8   6   9        0.82        3.43     15.44 o 
  10   6   9        6.06       -0.50     10.26 o 
  12   6   9       25.75       18.87     13.34 o 
  14   6   9        1.31        0.86     10.92 o 
  16   6   9        0.99        3.43     17.16 o 
 -21   7   9        3.05       29.16     20.59 o 
 -19   7   9        3.77        5.15     12.35 o 
 -17   7   9      122.08      145.59     42.03 o 
 -15   7   9        5.49        9.30     11.48 o 
 -13   7   9        7.96        8.94     24.88 o 
 -11   7   9        0.52       -0.89      7.44 o 
  -9   7   9       22.85       -5.72      9.04 o 
  -7   7   9        1.22        9.08     10.26 o 
  -5   7   9        0.00       -6.00      8.49 o 
  -3   7   9       86.87      130.96     18.20 o 
  -1   7   9      119.54      123.80     19.73 o 
   1   7   9      117.10      191.42     24.26 o 
   3   7   9      128.61      121.10     20.62 o 
   5   7   9      234.98      257.32     27.27 o 
   7   7   9        1.30        2.50     12.69 o 
   9   7   9        0.00        8.58     12.13 o 
  -8   8   9       65.24       57.99     15.13 o 
  -6   8   9        1.33       -4.34     10.26 o 
  -4   8   9        3.27       -2.79      9.48 o 
 -38   0  10        6.94        3.43     15.44 o 
 -36   0  10        0.03        8.58     15.44 o 
 -34   0  10      689.80      797.74     58.33 o 
 -32   0  10       55.26       60.04     20.59 o 
 -30   0  10      608.59      699.95     51.47 o 
 -28   0  10       49.11       13.62     30.88 o 
 -26   0  10      143.54      191.40     42.03 o 
 -24   0  10      240.39      227.69     22.93 o 
 -22   0  10      113.88      121.30     11.45 o 
 -20   0  10       33.90       23.56     19.73 o 
 -18   0  10      182.10      199.64     16.08 o 
 -16   0  10      492.66      537.99     24.67 o 
 -14   0  10      731.93      790.57     31.26 o 
 -12   0  10      304.11      259.05     25.73 o 
 -10   0  10      190.83      207.58     25.73 o 
  -8   0  10      160.59      235.03     27.45 o 
  -6   0  10     3948.80     4336.93    116.15 o 
  -4   0  10     1325.22     1662.59     50.56 o 
  -2   0  10      938.67      937.10     32.95 o 
   0   0  10      542.91      503.80     21.83 o 
   2   0  10      842.37      795.06     30.49 o 
   4   0  10     2302.16     2447.16     71.99 o 
   6   0  10      572.69      528.88     25.39 o 
   8   0  10     1161.84     1213.70     43.47 o 
  10   0  10     4424.40     4370.79    123.02 o 
  12   0  10      215.12      227.86     25.73 o 
  14   0  10     1103.60     1089.69     44.27 o 
  16   0  10        6.52       21.35     10.72 o 
  18   0  10      652.95      640.28     33.34 o 
  20   0  10      277.00      276.21     34.31 o 
  22   0  10       51.30       60.04     22.30 o 
  24   0  10       62.23       56.61     22.30 o 
  26   0  10        5.42        1.72     18.87 o 
 -37   1  10       27.02       29.16     13.34 o 
 -35   1  10       16.52       18.19     24.02 o 
 -33   1  10        3.20       14.13     10.26 o 
 -31   1  10        3.35        3.19      8.45 o 
 -29   1  10      110.51      123.40     25.50 o 
 -27   1  10       25.81       27.74     10.45 o 
 -25   1  10       19.70       24.69      7.58 o 
 -23   1  10        0.53       -1.34      6.69 o 
 -21   1  10       33.75       48.07      7.93 o 
 -19   1  10       99.95      106.39      9.24 o 
 -17   1  10      463.98      483.49     16.36 o 
 -15   1  10      654.31      616.98     41.91 o 
 -13   1  10       94.92      105.69     10.59 o 
 -11   1  10      902.68      945.25     29.30 o 
  -9   1  10     1027.57     1016.50     31.33 o 
  -7   1  10      337.66      307.38     16.10 o 
  -5   1  10      236.79      252.94     11.63 o 
  -3   1  10     2242.31     2363.28     60.84 o 
  -1   1  10       14.12       14.53      5.78 o 
   1   1  10      500.57      490.76     19.08 o 
   3   1  10       94.09       82.23     10.89 o 
   5   1  10      859.04      825.60     27.70 o 
   7   1  10      665.34      600.25     23.81 o 
   9   1  10      624.70      576.59     19.16 o 
  11   1  10      567.49      573.34     25.50 o 
  13   1  10       25.43       19.97      8.45 o 
  15   1  10      153.44      163.38     18.08 o 
  17   1  10       27.43       45.46     22.30 o 
  19   1  10       87.72      108.82     17.56 o 
  21   1  10       40.71       26.59     12.13 o 
  23   1  10       42.57       54.90     24.02 o 
  25   1  10        8.37       48.04     22.30 o 
 -36   2  10        5.75       25.73     17.16 o 
 -34   2  10       12.88       14.41     11.95 o 
 -32   2  10       18.98        3.97     11.15 o 
 -30   2  10       52.52       36.03     18.01 o 
 -28   2  10        1.15        7.33      8.00 o 
 -26   2  10       88.97       80.93     10.59 o 
 -24   2  10       12.78       12.01     10.26 o 
 -22   2  10      197.15      176.10     15.51 o 
 -20   2  10      119.58      126.82     12.19 o 
 -18   2  10      391.85      395.79     24.14 o 
 -16   2  10       91.48       83.40     10.20 o 
 -14   2  10      811.94      804.41     27.39 o 
 -12   2  10     5525.09     5490.26    157.20 o 
 -10   2  10      327.78      351.18     16.78 o 
  -8   2  10      719.51      696.86     28.63 o 
  -6   2  10     1118.96     1244.74     30.56 o 
  -4   2  10      116.44       86.79      7.98 o 
  -2   2  10       10.02        9.99      5.78 o 
   0   2  10      178.43      199.07     11.14 o 
   2   2  10      860.94      756.22     21.41 o 
   4   2  10        7.02       11.40      7.02 o 
   6   2  10     2031.55     1947.88     52.02 o 
   8   2  10        0.37        6.65      6.79 o 
  10   2  10      857.59      870.99     30.49 o 
  12   2  10     1059.81      992.16    102.08 o 
  14   2  10      760.96      841.67     94.36 o 
  16   2  10      111.49      112.76     17.56 o 
  18   2  10      176.61      215.36     23.63 o 
  20   2  10       73.46       90.40     16.98 o 
  22   2  10        2.99       -8.58     10.72 o 
  24   2  10        5.65       -1.72     18.87 o 
 -35   3  10        1.36       -6.86     20.59 o 
 -33   3  10       51.95       37.74     24.02 o 
 -31   3  10       11.26        8.58     17.16 o 
 -29   3  10       78.62       98.21     31.74 o 
 -27   3  10      327.06      269.01     57.47 o 
 -25   3  10      277.96      280.93     53.18 o 
 -23   3  10        4.16       17.16     10.72 o 
 -21   3  10      532.25      577.60     29.55 o 
 -19   3  10       23.71       29.93     10.72 o 
 -17   3  10      115.33      104.64     11.53 o 
 -15   3  10        3.46       21.04      7.80 o 
 -13   3  10      210.63      224.38     23.13 o 
 -11   3  10      133.06      111.65     12.10 o 
  -9   3  10      205.55      194.83     13.51 o 
  -7   3  10       76.57       85.07      8.85 o 
  -5   3  10        1.53       -3.82      4.95 o 
  -3   3  10      135.92      151.99     10.99 o 
  -1   3  10      179.36      193.63     11.82 o 
   1   3  10      745.23      784.47     23.54 o 
   3   3  10        2.47        8.65      5.21 o 
   5   3  10      696.41      716.13     21.74 o 
   7   3  10       58.34       45.18     12.69 o 
   9   3  10      166.32      170.22     19.77 o 
  11   3  10      336.86      328.95     25.73 o 
  13   3  10      658.72      636.46     65.19 o 
  15   3  10      106.65       92.08     17.72 o 
  17   3  10       20.28       19.96     13.18 o 
  19   3  10       33.40       24.61     24.88 o 
  21   3  10        3.43       -5.06     11.48 o 
  23   3  10       11.45        0.86     12.13 o 
 -34   4  10        7.09      -15.44     20.59 o 
 -32   4  10       11.78       -0.25     12.35 o 
 -30   4  10       95.40       93.60     18.08 o 
 -28   4  10       35.46       13.38     18.87 o 
 -26   4  10       28.78       32.44     12.69 o 
 -24   4  10        5.85       -3.43     13.72 o 
 -22   4  10        1.21       -8.31      7.82 o 
 -20   4  10      155.27      161.26     18.08 o 
 -18   4  10       66.32       76.49     21.44 o 
 -16   4  10     2973.96     2839.33     85.72 o 
 -14   4  10      235.07      206.15     15.17 o 
 -12   4  10       22.44       14.20      7.44 o 
 -10   4  10       29.78       22.79     10.40 o 
  -8   4  10      205.92      206.50     12.59 o 
  -6   4  10      238.58      238.86     13.59 o 
  -4   4  10     1537.12     1544.77     37.75 o 
  -2   4  10        3.80       -0.28      7.51 o 
   0   4  10      250.04      254.01     17.80 o 
   2   4  10        1.32       -3.24      5.94 o 
   4   4  10      335.06      366.22     19.15 o 
   6   4  10        0.56        1.72      9.04 o 
   8   4  10        0.20      -10.92      7.28 o 
  10   4  10      430.67      399.27     33.45 o 
  12   4  10       10.33       21.27     11.95 o 
  14   4  10      158.78      163.38     22.20 o 
  16   4  10      314.46      339.68     46.32 o 
  18   4  10       18.29       14.40     13.91 o 
  20   4  10        4.98       30.95     15.13 o 
 -31   5  10        0.42       10.29     17.16 o 
 -29   5  10        3.80        8.86     13.96 o 
 -27   5  10        0.61        0.00     10.72 o 
 -25   5  10        5.59        9.84     11.48 o 
 -23   5  10        0.29       20.77     11.48 o 
 -21   5  10       45.18       42.15     12.35 o 
 -19   5  10       54.03       55.47     17.16 o 
 -17   5  10      162.63      178.46     21.44 o 
 -15   5  10       58.09       45.83     12.35 o 
 -13   5  10      143.05      150.64     18.87 o 
 -11   5  10      205.45      167.74     17.56 o 
  -9   5  10        2.64       -1.27      5.67 o 
  -7   5  10        0.37        2.55      5.45 o 
  -5   5  10      167.54      143.17     11.92 o 
  -3   5  10     1294.31     1310.40     35.14 o 
  -1   5  10       65.75       83.25     11.83 o 
   1   5  10      678.96      708.61     28.28 o 
   3   5  10      116.43      117.64     18.20 o 
   5   5  10        1.49       -4.29      8.49 o 
   7   5  10       25.55       35.86     12.69 o 
   9   5  10       29.53       56.88     15.63 o 
  11   5  10       10.97       11.15     13.34 o 
  13   5  10        9.13       -0.77     11.95 o 
  15   5  10        3.63        8.58     13.34 o 
  17   5  10        0.39        5.64     12.69 o 
 -26   6  10      100.20      113.23     27.45 o 
 -24   6  10      259.69      268.34     26.79 o 
 -22   6  10        1.64       -5.34     10.72 o 
 -20   6  10        6.41      -10.29     10.72 o 
 -18   6  10        0.75        6.78     11.95 o 
 -16   6  10        4.03       10.39     12.87 o 
 -14   6  10        0.34        7.72      9.70 o 
 -12   6  10      229.56      219.96     21.20 o 
 -10   6  10       65.86       57.31     10.81 o 
  -8   6  10       15.54       14.05      8.22 o 
  -6   6  10        4.93        2.74      7.44 o 
  -4   6  10      148.67      163.43     15.36 o 
  -2   6  10        8.34        3.90      7.55 o 
   0   6  10        0.00        2.19      7.80 o 
   2   6  10      132.30      129.58     20.62 o 
   4   6  10        7.14        1.31     10.26 o 
   6   6  10       60.99       88.41     18.54 o 
   8   6  10       80.09      104.91     20.20 o 
  10   6  10        3.43       -7.82     10.72 o 
  12   6  10       15.59        4.24     11.48 o 
  14   6  10        7.45       -6.86     18.87 o 
 -19   7  10       45.74       43.02     15.22 o 
 -17   7  10        1.99      -16.08     10.72 o 
 -15   7  10        0.00       -8.88     10.26 o 
 -13   7  10        3.29      -12.49     11.44 o 
 -11   7  10       24.29       42.56     11.65 o 
  -9   7  10      134.29      147.64     35.17 o 
  -7   7  10      151.24      158.15     39.46 o 
  -5   7  10        6.60       13.72     10.92 o 
  -3   7  10        3.29       -1.72     10.26 o 
  -1   7  10       17.33       18.87     18.87 o 
   1   7  10      162.11      270.75     28.49 o 
   3   7  10       67.32       79.76     21.44 o 
   5   7  10        1.72       12.32     13.18 o 
   7   7  10        0.03       13.20     13.60 o 
 -37   1  11        2.43       -4.44     10.26 o 
 -35   1  11       50.06       24.67     18.87 o 
 -33   1  11       54.02       55.02     42.03 o 
 -31   1  11        1.02        0.09     11.10 o 
 -29   1  11       53.09       55.33     30.02 o 
 -27   1  11        4.73        9.60      7.11 o 
 -25   1  11        0.57       -8.77      5.84 o 
 -23   1  11        6.72        0.18      5.67 o 
 -21   1  11      326.57      296.14     42.28 o 
 -19   1  11     1218.00     1335.23     39.44 o 
 -17   1  11      110.25       91.31     11.83 o 
 -15   1  11      961.78     1053.79     33.18 o 
 -13   1  11        0.15       -8.51      6.22 o 
 -11   1  11      247.50      203.80     14.23 o 
  -9   1  11      648.06      634.69     23.17 o 
  -7   1  11      304.86      317.29     17.58 o 
  -5   1  11      348.12      358.59     14.39 o 
  -3   1  11      109.52      114.03     10.53 o 
  -1   1  11      282.56      193.13     13.10 o 
   1   1  11       27.02       50.30      8.54 o 
   3   1  11      110.38      138.56     12.10 o 
   5   1  11      265.40      262.64     15.26 o 
   7   1  11      219.16      224.95     17.84 o 
   9   1  11       79.47      108.27     13.79 o 
  11   1  11     2212.31     2117.56     57.61 o 
  13   1  11       94.00      110.93     13.18 o 
  15   1  11        1.09        1.94      9.44 o 
  17   1  11      280.83      253.88     23.63 o 
  19   1  11        1.89       17.79     20.59 o 
  21   1  11       13.35       22.03     11.48 o 
  23   1  11        9.71       27.45     20.59 o 
 -36   2  11        1.33      -17.16     18.87 o 
 -34   2  11       13.36        8.58     20.59 o 
 -32   2  11      197.75       87.49     25.73 o 
 -30   2  11       55.21       33.91     20.59 o 
 -28   2  11      320.61      365.42     34.31 o 
 -26   2  11       41.78       24.74     18.87 o 
 -24   2  11        2.54       19.48     11.15 o 
 -22   2  11       18.14        4.73     14.65 o 
 -20   2  11       47.68       72.31     17.45 o 
 -18   2  11      128.07      129.54     12.52 o 
 -16   2  11       26.30       30.31      8.91 o 
 -14   2  11        4.52       14.97      7.80 o 
 -12   2  11      181.15      177.57     14.10 o 
 -10   2  11      316.38      333.63     17.61 o 
  -8   2  11     2894.17     3228.67     75.59 o 
  -6   2  11       44.70       64.46      8.26 o 
  -4   2  11      467.12      535.61     18.48 o 
  -2   2  11      216.82      235.72     12.81 o 
   0   2  11      588.22      658.24     21.05 o 
   2   2  11        0.15        5.69      6.79 o 
   4   2  11      610.93      608.12     24.01 o 
   6   2  11       31.85       27.81     11.64 o 
   8   2  11      202.40      186.41     14.79 o 
  10   2  11      158.08      147.06     25.73 o 
  12   2  11       30.27       43.56     20.59 o 
  14   2  11       62.90       83.02     15.77 o 
  16   2  11       48.39       58.33     14.56 o 
  18   2  11       50.99       55.18     13.96 o 
  20   2  11       15.61       57.19     18.01 o 
  22   2  11        0.67       -1.72     12.13 o 
 -35   3  11        8.31        6.86     22.30 o 
 -33   3  11        2.65      -20.59     13.72 o 
 -31   3  11       48.42       51.91     16.30 o 
 -29   3  11      366.18      329.74     96.93 o 
 -27   3  11       50.29       22.22     11.95 o 
 -25   3  11        7.51       10.29     10.92 o 
 -23   3  11       39.41       31.39     11.95 o 
 -21   3  11      370.94      396.68     44.60 o 
 -19   3  11       10.59        3.83     17.16 o 
 -17   3  11       88.11       87.64     17.35 o 
 -15   3  11       25.74       31.35      8.80 o 
 -13   3  11      308.46      264.90     41.82 o 
 -11   3  11      226.92      203.32     33.35 o 
  -9   3  11      325.68      313.48     17.15 o 
  -7   3  11      476.66      493.58     19.04 o 
  -5   3  11       48.12       62.65     10.16 o 
  -3   3  11       19.25       17.53      7.68 o 
  -1   3  11      941.35     1028.08     28.44 o 
   1   3  11      438.35      495.24     29.47 o 
   3   3  11      319.74      313.99     14.70 o 
   5   3  11      653.07      673.01     26.32 o 
   7   3  11       79.32       91.56     24.02 o 
   9   3  11      771.07      683.48     81.49 o 
  11   3  11       62.75       68.85     14.84 o 
  13   3  11      432.91      382.13     27.82 o 
  15   3  11       19.32       46.11     23.16 o 
  17   3  11      116.61      118.52     53.18 o 
  19   3  11       20.53       15.44     18.01 o 
  21   3  11        0.90       18.57     15.44 o 
 -32   4  11        0.00       -8.73     13.60 o 
 -30   4  11        7.00       14.55     18.87 o 
 -28   4  11      107.26      116.06     18.54 o 
 -26   4  11       53.62       65.19     16.08 o 
 -24   4  11       62.06       35.50     13.91 o 
 -22   4  11       22.68       13.72     13.72 o 
 -20   4  11       91.94       88.92     22.30 o 
 -18   4  11       63.84      102.87     16.34 o 
 -16   4  11     2068.56     2189.07     96.07 o 
 -14   4  11      403.91      402.68     20.12 o 
 -12   4  11       14.66       32.47      9.01 o 
 -10   4  11      324.42      353.60     18.47 o 
  -8   4  11        0.76       -4.99      5.55 o 
  -6   4  11      264.21      243.82     14.43 o 
  -4   4  11       22.72       16.98      9.66 o 
  -2   4  11      476.76      468.63     18.73 o 
   0   4  11     1357.90     1392.55     36.22 o 
   2   4  11       51.28       57.60     10.66 o 
   4   4  11      733.03      698.40     27.47 o 
   6   4  11        0.45        1.07      9.48 o 
   8   4  11       31.85       30.88     13.34 o 
  10   4  11       52.19       66.45     22.30 o 
  12   4  11       33.86       33.49     13.91 o 
  14   4  11       13.82       10.06     12.69 o 
  16   4  11      191.38      230.18     36.88 o 
  18   4  11       12.36       18.60     14.84 o 
 -29   5  11        0.03      -10.93     11.48 o 
 -27   5  11        0.40      -13.63     11.10 o 
 -25   5  11        0.04      -14.56      9.70 o 
 -23   5  11       17.48       11.65     11.48 o 
 -21   5  11      117.50      110.61     18.54 o 
 -19   5  11       62.78       61.03     24.88 o 
 -17   5  11      328.69      321.21     26.59 o 
 -15   5  11       30.34       48.53     12.35 o 
 -13   5  11        0.77        2.57      8.49 o 
 -11   5  11       44.77       68.52     13.91 o 
  -9   5  11       15.96       10.27      6.53 o 
  -7   5  11     1039.36     1053.87     30.83 o 
  -5   5  11       76.83       65.20      9.84 o 
  -3   5  11       21.08        1.51      6.19 o 
  -1   5  11      500.49      539.82     28.17 o 
   1   5  11       23.60       20.14      9.32 o 
   3   5  11      138.68      137.25     21.20 o 
   5   5  11       54.41       59.38     31.74 o 
   7   5  11      157.00      179.63     39.46 o 
   9   5  11       26.77       34.61     13.91 o 
  11   5  11        1.29      -11.82     10.72 o 
  13   5  11       12.65       24.84     14.84 o 
  15   5  11       54.16       43.14     17.16 o 
 -26   6  11       16.20       -6.86     17.16 o 
 -24   6  11      121.10      122.90     21.43 o 
 -22   6  11      181.39      186.53     24.17 o 
 -20   6  11        7.79       -4.88     11.10 o 
 -18   6  11       29.22       29.09     24.02 o 
 -16   6  11      188.90      156.07     19.99 o 
 -14   6  11       33.56       18.15     13.72 o 
 -12   6  11        3.90       -5.01     10.89 o 
 -10   6  11        6.32        9.72      9.17 o 
  -8   6  11       28.75       36.00     13.35 o 
  -6   6  11      262.54      306.92     25.39 o 
  -4   6  11      216.15      180.50     16.67 o 
  -2   6  11      189.46      223.56     18.65 o 
   0   6  11        0.79       -3.85     11.42 o 
   2   6  11        0.75      -12.35      8.23 o 
   4   6  11       33.68       39.46     14.56 o 
   6   6  11        6.01       -7.87     15.44 o 
   8   6  11        0.43      -10.29     10.92 o 
  10   6  11       48.44       51.10     16.85 o 
  12   6  11       10.03        3.43     17.16 o 
 -19   7  11        2.38       -3.43     15.44 o 
 -17   7  11       18.04        5.72     12.69 o 
 -15   7  11      115.65      141.97     24.16 o 
 -13   7  11       13.76        6.04      9.18 o 
 -11   7  11        5.75        7.00     10.48 o 
  -9   7  11       28.39       24.75     12.69 o 
  -7   7  11        0.26        7.82     10.72 o 
  -5   7  11        3.81       10.65     11.48 o 
  -3   7  11       19.01       25.00     12.69 o 
  -1   7  11        0.63       -6.05     10.26 o 
   1   7  11      155.20      177.82     35.17 o 
   3   7  11        8.49       -1.90     11.48 o 
   5   7  11       88.77      108.38     20.62 o 
 -38   0  12      198.58      178.42     34.31 o 
 -36   0  12      109.16      145.82     29.16 o 
 -34   0  12       45.32       60.04     20.59 o 
 -32   0  12        0.75        1.72     12.01 o 
 -30   0  12        7.48       -0.86      8.83 o 
 -28   0  12        0.23       -3.43     17.16 o 
 -26   0  12        1.57        1.81     11.15 o 
 -24   0  12      153.22      157.20     17.31 o 
 -22   0  12       91.12       87.38     14.84 o 
 -20   0  12     5951.26     6368.20    221.31 o 
 -18   0  12        8.38       15.44     17.16 o 
 -16   0  12      421.61      406.59     36.03 o 
 -14   0  12      256.21      324.24     34.31 o 
 -12   0  12      906.12      792.59     51.47 o 
 -10   0  12      322.07      288.22     29.16 o 
  -8   0  12      899.55      921.26     54.90 o 
  -6   0  12      105.79      125.24     20.59 o 
  -4   0  12      288.94      382.57     34.31 o 
  -2   0  12       17.39       17.16     13.72 o 
   0   0  12       29.76       39.46     15.44 o 
   2   0  12       67.70       54.90     17.16 o 
   4   0  12       12.05       25.73     13.72 o 
   6   0  12     3350.73     2952.50    130.38 o 
   8   0  12      267.45      253.90     30.88 o 
  10   0  12     1474.39     1435.93     77.20 o 
  12   0  12       45.38       61.76     20.59 o 
  14   0  12       35.03       63.48     20.59 o 
  16   0  12      236.36      250.47     34.31 o 
 -31   1  12        1.92      -20.59     17.16 o 
 -29   1  12        1.24      -17.58     12.01 o 
 -27   1  12        0.04       -2.90      8.22 o 
 -25   1  12       92.09       92.42     18.55 o 
 -23   1  12       28.46       23.79     10.34 o 
 -21   1  12        1.11       13.99      9.09 o 
 -19   1  12       30.78       16.39      9.57 o 
 -17   1  12      666.75      701.87     26.91 o 
 -15   1  12       70.36       79.10     25.92 o 
 -13   1  12       12.96       16.39      8.80 o 
 -11   1  12       26.59       28.77      9.09 o 
  -9   1  12      792.44      911.98     32.92 o 
  -7   1  12       70.39       98.40     11.47 o 
  -5   1  12        1.72       -0.64      5.70 o 
  -3   1  12       19.60       22.79      7.49 o 
  -1   1  12      200.08      238.54     14.89 o 
   1   1  12      681.86      729.41     26.17 o 
   3   1  12       25.37       35.13      8.30 o 
   5   1  12      130.12      133.94     14.93 o 
   7   1  12       88.05      105.66     12.19 o 
   9   1  12       65.59       68.12     16.46 o 
  11   1  12        2.77       -5.62      7.27 o 
  13   1  12      671.66      641.23     33.71 o 
  15   1  12        4.98       -0.20     10.26 o 
  17   1  12      222.55      213.87     23.05 o 
  19   1  12       14.06       41.62     13.91 o 
  21   1  12        0.14       12.01     17.16 o 
 -36   2  12        0.43      -12.01     22.30 o 
 -34   2  12        7.09       17.16     24.02 o 
 -30   2  12      494.17      586.73     42.89 o 
 -28   2  12        0.41       -6.48     10.72 o 
 -26   2  12        3.55       12.64     12.01 o 
 -24   2  12       15.86       -4.74      9.84 o 
 -22   2  12      263.96      325.91     37.74 o 
 -20   2  12       28.45       32.11      9.54 o 
 -18   2  12      190.76      191.15     21.26 o 
 -16   2  12     1266.86     1165.77     36.45 o 
 -14   2  12      470.74      453.84     20.75 o 
 -12   2  12     3988.66     3907.00     89.99 o 
 -10   2  12      432.25      425.75     21.10 o 
  -8   2  12      177.23      229.06     19.32 o 
  -6   2  12        0.10       -6.31      5.94 o 
  -4   2  12       63.10       36.47      7.36 o 
  -2   2  12      405.89      386.33     16.16 o 
   0   2  12        8.67       -0.27      7.75 o 
   2   2  12      368.94      326.68     17.68 o 
   4   2  12      383.17      344.62     22.29 o 
   6   2  12      396.29      353.75     19.13 o 
   8   2  12        1.14       22.77      8.80 o 
  10   2  12       17.29       12.87     10.92 o 
  12   2  12        0.22        4.77     18.87 o 
  14   2  12      237.96      242.96     29.16 o 
  16   2  12        9.71        5.33     12.87 o 
  18   2  12        0.28       -1.72     10.72 o 
  20   2  12        9.23       16.53     13.18 o 
 -35   3  12        2.12       -3.43     24.02 o 
 -33   3  12        2.68       -5.15     18.87 o 
 -31   3  12       24.63       16.30     13.34 o 
 -29   3  12      147.32      134.64     34.31 o 
 -27   3  12       58.24       28.85     15.44 o 
 -25   3  12      310.52      368.85     34.31 o 
 -23   3  12        0.86       -1.29      9.48 o 
 -21   3  12        8.79        1.01     12.01 o 
 -19   3  12      126.45      121.68     22.68 o 
 -17   3  12      531.77      645.22     54.90 o 
 -15   3  12      589.69      654.99     32.60 o 
 -13   3  12      590.46      545.40     29.08 o 
 -11   3  12       69.68       71.54     11.20 o 
  -9   3  12      587.27      559.23     35.91 o 
  -7   3  12      647.56      683.42     23.00 o 
  -5   3  12       93.13       99.32     10.59 o 
  -3   3  12      379.34      377.12     17.33 o 
  -1   3  12      716.17      769.51     24.74 o 
   1   3  12      745.43      732.24     23.62 o 
   3   3  12      359.45      326.89     15.82 o 
   5   3  12     1987.04     1971.40     69.37 o 
   7   3  12      282.22      286.04     58.33 o 
   9   3  12      354.19      390.57     42.03 o 
  11   3  12       24.63       53.32     14.84 o 
  13   3  12      248.51      283.11     30.88 o 
  15   3  12       81.57       91.82     18.54 o 
  17   3  12      266.23      284.09     28.44 o 
  19   3  12       13.75       22.45     24.88 o 
 -32   4  12       20.06        7.43     14.41 o 
 -30   4  12        0.25       -5.80     17.16 o 
 -28   4  12        2.19        2.57     12.13 o 
 -26   4  12        4.11        0.00     12.13 o 
 -24   4  12        9.57        3.25     11.48 o 
 -22   4  12       15.43       -0.38     10.72 o 
 -20   4  12      160.31      152.19     30.02 o 
 -18   4  12      368.12      475.21     39.46 o 
 -16   4  12      740.51      766.86     48.04 o 
 -14   4  12        7.77       13.31     10.61 o 
 -12   4  12       16.36       15.41      8.80 o 
 -10   4  12      195.77      218.45     14.71 o 
  -8   4  12      552.18      582.31     22.00 o 
  -6   4  12      417.65      450.20     19.04 o 
  -4   4  12        8.95        1.28      6.69 o 
  -2   4  12      466.51      489.98     20.16 o 
   0   4  12        5.88        3.62      6.78 o 
   2   4  12      360.45      372.89     20.92 o 
   4   4  12      528.93      455.56     30.33 o 
   6   4  12       40.10       41.55     13.60 o 
   8   4  12      175.27      223.56     37.74 o 
  10   4  12      153.39      167.81     46.32 o 
  12   4  12        5.55       -2.74     11.95 o 
  14   4  12       90.45      140.34     22.67 o 
  16   4  12      181.41      221.64     86.64 o 
  18   4  12       78.60       70.34     25.73 o 
 -29   5  12        9.51       34.31     20.59 o 
 -27   5  12       13.46        7.95     13.18 o 
 -25   5  12       35.41       11.20     11.48 o 
 -23   5  12       24.68       33.60     14.41 o 
 -21   5  12        0.77       29.61     16.30 o 
 -19   5  12      208.96      196.92     59.19 o 
 -17   5  12       59.63       20.50     18.01 o 
 -15   5  12        2.80        9.99      9.84 o 
 -13   5  12        0.34       -7.09      9.04 o 
 -11   5  12       32.78       31.80      7.98 o 
  -9   5  12      199.08      218.74     20.06 o 
  -7   5  12      133.17      132.98     12.78 o 
  -5   5  12      311.36      315.25     19.07 o 
  -3   5  12        8.67       18.70     11.39 o 
  -1   5  12      217.92      213.26     18.14 o 
   1   5  12       65.64       42.56     24.34 o 
   3   5  12       30.51       40.28     14.84 o 
   5   5  12       32.91       25.73     13.34 o 
   7   5  12       33.96       36.88     14.41 o 
   9   5  12        0.00       16.42     12.35 o 
  11   5  12       14.75        4.08     13.72 o 
  13   5  12       74.27       76.60     20.20 o 
 -24   6  12        5.94        3.43     17.16 o 
 -22   6  12        0.74       -2.53     11.48 o 
 -20   6  12        3.19        1.29     11.95 o 
 -18   6  12        0.74      -14.13     10.26 o 
 -16   6  12       12.01        6.41     11.48 o 
 -14   6  12       53.48       50.47     14.41 o 
 -12   6  12        0.11       -3.67      9.25 o 
 -10   6  12       34.64       40.10     10.81 o 
  -8   6  12       34.50       24.74     20.45 o 
  -6   6  12       16.67        8.86      8.83 o 
  -4   6  12       50.51       23.96      9.54 o 
  -2   6  12       11.63        6.86      8.91 o 
   0   6  12        0.43       11.02     11.48 o 
   2   6  12       62.08       37.09     35.17 o 
   4   6  12        0.66       -6.48     10.72 o 
   6   6  12       13.59        9.07     14.58 o 
   8   6  12        3.02        3.92     12.69 o 
  10   6  12       81.84       84.06     27.45 o 
 -17   7  12        3.79        3.43     15.44 o 
 -15   7  12       11.21        4.62      9.09 o 
 -13   7  12        9.20       17.25      9.81 o 
 -11   7  12       61.57       52.35     18.01 o 
  -9   7  12       21.13        1.92     10.26 o 
  -7   7  12       51.11       58.03     33.45 o 
  -5   7  12      205.07      201.67     22.95 o 
  -3   7  12       19.01        1.26     11.48 o 
  -1   7  12      260.35      280.00     30.33 o 
   1   7  12       20.97       25.61     25.73 o 
 -33   1  13      331.79      204.15     36.03 o 
 -31   1  13        2.93       -3.43     20.59 o 
 -29   1  13       25.62       18.79     16.30 o 
 -27   1  13        4.94      -12.32      8.80 o 
 -25   1  13        1.60       -3.50      8.53 o 
 -23   1  13      683.63      797.74     48.04 o 
 -21   1  13       55.77       59.10     11.91 o 
 -19   1  13      637.83      677.97     29.04 o 
 -17   1  13      280.15      259.76     27.73 o 
 -15   1  13      857.72      814.38     29.90 o 
 -13   1  13       44.83       62.19     10.98 o 
 -11   1  13       85.25       88.73     19.52 o 
  -9   1  13       99.61       96.56     11.55 o 
  -7   1  13      772.78      759.22     27.17 o 
  -5   1  13       46.16       57.51      9.32 o 
  -3   1  13        2.69       -0.63      6.22 o 
  -1   1  13       87.45       82.84     10.81 o 
   1   1  13      676.83      638.79     36.53 o 
   3   1  13     1307.35     1323.41     73.02 o 
   5   1  13      206.36      200.27     17.09 o 
   7   1  13      539.68      554.56     24.34 o 
   9   1  13      230.68      251.57     17.77 o 
  11   1  13      269.42      256.91     21.13 o 
  13   1  13       40.35       24.02     11.42 o 
  15   1  13        0.38       13.72     15.44 o 
  17   1  13       43.07       18.87     18.87 o 
  19   1  13       22.40       17.16     18.87 o 
 -36   2  13        0.01        6.86     24.02 o 
 -34   2  13        4.57        5.15     20.59 o 
 -32   2  13       66.46       13.72     18.87 o 
 -30   2  13        3.71        3.84     12.69 o 
 -28   2  13        4.87       -0.69     11.95 o 
 -26   2  13      124.92      136.17     79.77 o 
 -24   2  13      110.40       73.26     36.88 o 
 -22   2  13      104.72      112.73     13.87 o 
 -20   2  13        8.07        7.98      9.18 o 
 -18   2  13      332.32      327.89     28.25 o 
 -16   2  13        1.17       22.76     10.02 o 
 -14   2  13        1.84       13.95      9.18 o 
 -12   2  13     2736.41     2638.99     66.75 o 
 -10   2  13       93.95      112.34     15.34 o 
  -8   2  13     1753.59     1683.29     40.78 o 
  -6   2  13       66.49       58.00      9.32 o 
  -4   2  13      113.75       93.87     10.03 o 
  -2   2  13       95.71      117.09     12.85 o 
   0   2  13      108.59      129.81     13.67 o 
   2   2  13      282.00      275.94     20.68 o 
   4   2  13       45.83       58.24     10.34 o 
   6   2  13     1835.39     1757.56     50.87 o 
   8   2  13      241.59      279.96     18.27 o 
  10   2  13      150.19      166.98     44.60 o 
  12   2  13      212.48      220.84     42.89 o 
  14   2  13      143.28      148.89     20.20 o 
  16   2  13        8.73        6.86     11.48 o 
  18   2  13       10.39       14.21     12.69 o 
  20   2  13       26.59       60.81     17.56 o 
 -33   3  13       33.51       19.32     29.16 o 
 -31   3  13       46.90       49.32     16.85 o 
 -29   3  13        6.77       25.73     14.56 o 
 -27   3  13       37.64       26.96     12.35 o 
 -25   3  13       12.14       13.47     28.31 o 
 -23   3  13      135.02      143.42     49.75 o 
 -21   3  13        0.36      -12.85      8.56 o 
 -19   3  13      191.57      240.64     21.73 o 
 -17   3  13        3.66       11.29      9.45 o 
 -15   3  13     1473.77     1573.41     46.47 o 
 -13   3  13      603.18      583.86     25.33 o 
 -11   3  13      403.18      399.39     21.07 o 
  -9   3  13     1520.59     1554.16     39.56 o 
  -7   3  13        5.06        3.19     10.65 o 
  -5   3  13      333.86      324.64     16.90 o 
  -3   3  13       92.52      107.48     11.02 o 
  -1   3  13       86.89       98.16     10.75 o 
   1   3  13       83.33       72.66      9.58 o 
   3   3  13      899.74      832.23     32.08 o 
   5   3  13      368.60      363.70     25.89 o 
   7   3  13        1.65       -1.50      9.48 o 
   9   3  13        5.76       -7.72      9.70 o 
  11   3  13       18.02       14.67     11.95 o 
  13   3  13       68.67       98.21     23.16 o 
  15   3  13        6.25       13.98     11.95 o 
  17   3  13       58.20       93.75     20.59 o 
 -32   4  13       22.84        1.72     18.87 o 
 -30   4  13       17.15       10.59     13.91 o 
 -28   4  13       35.38       -2.21     12.69 o 
 -26   4  13        0.25       12.83     12.69 o 
 -24   4  13       36.17       10.87     24.02 o 
 -22   4  13       27.16       21.00     12.69 o 
 -20   4  13       31.14       38.86     13.60 o 
 -18   4  13      392.62      464.92     39.46 o 
 -16   4  13      199.49      180.60     44.60 o 
 -14   4  13       17.69       10.98      9.01 o 
 -12   4  13      770.55      801.01     30.99 o 
 -10   4  13      674.75      643.43     23.47 o 
  -8   4  13       22.04       27.02     10.40 o 
  -6   4  13      266.66      287.73     16.56 o 
  -4   4  13       14.39       20.02      9.16 o 
  -2   4  13      602.42      638.24     23.85 o 
   0   4  13      157.27      174.23     13.76 o 
   2   4  13      336.86      365.86     20.67 o 
   4   4  13      531.34      508.23     32.48 o 
   6   4  13       22.17        4.89     11.95 o 
   8   4  13        7.87        6.95     11.48 o 
  10   4  13       25.35       42.03     15.77 o 
  12   4  13        5.05       18.80     13.72 o 
  14   4  13       27.04       51.53     16.85 o 
  16   4  13        2.19        6.86     18.87 o 
 -27   5  13       50.63       59.39     24.88 o 
 -25   5  13        6.74       -5.15     18.87 o 
 -23   5  13        8.85       -1.47     12.87 o 
 -21   5  13       38.51        5.66     29.16 o 
 -19   5  13      130.83      108.38     18.20 o 
 -17   5  13       59.38       60.98     15.77 o 
 -15   5  13       43.06       48.79     18.87 o 
 -13   5  13      149.33      125.82     15.04 o 
 -11   5  13       73.15       54.22      9.96 o 
  -9   5  13       69.22      113.69     12.78 o 
  -7   5  13      515.26      579.98     23.14 o 
  -5   5  13      190.46      189.85     15.07 o 
  -3   5  13       37.42       33.95     10.81 o 
  -1   5  13      107.47      115.06     14.59 o 
   1   5  13       76.04      106.54     19.99 o 
   3   5  13       17.74       13.26     24.02 o 
   5   5  13        7.72        5.46     17.16 o 
   7   5  13       29.08       23.50     17.16 o 
   9   5  13       33.18        8.08     14.41 o 
  11   5  13        3.07       20.59     18.87 o 
 -22   6  13        5.88       15.44     17.16 o 
 -20   6  13        0.02       -5.24     18.01 o 
 -18   6  13       11.37       -0.26     11.95 o 
 -16   6  13        0.27       14.70     15.44 o 
 -14   6  13        5.56       13.00      9.32 o 
 -12   6  13      135.81      132.16     25.49 o 
 -10   6  13       16.84       14.35      9.65 o 
  -8   6  13       36.11       41.52     12.04 o 
  -6   6  13      143.72      142.40     30.33 o 
  -4   6  13       21.86       31.93     10.53 o 
  -2   6  13        1.58       10.41      9.21 o 
   0   6  13       65.35       93.80     18.77 o 
   2   6  13        0.01       -5.91     10.72 o 
   4   6  13        1.81       -3.81     11.15 o 
   6   6  13        0.38       -6.86     12.13 o 
 -11   7  13        1.64       16.30     19.73 o 
  -9   7  13        0.14        2.83     10.26 o 
  -7   7  13       77.89       68.56     16.34 o 
  -5   7  13       26.94       43.96     18.01 o 
 -30   0  14       10.38        6.86     22.30 o 
 -28   0  14        4.52      -28.31     18.87 o 
 -26   0  14       23.31        5.15     20.59 o 
 -22   0  14       17.27      -25.73     17.16 o 
 -20   0  14      116.43       84.06     25.73 o 
 -14   0  14       15.34       32.60     20.59 o 
 -12   0  14      950.38      941.85     58.33 o 
 -10   0  14      283.06      277.92     32.60 o 
  -8   0  14        1.30       -1.72     13.72 o 
  -6   0  14      247.55      217.88     29.16 o 
  -4   0  14      461.21      380.86     36.03 o 
  -2   0  14       16.35       17.16     17.16 o 
   0   0  14      373.41      216.16     30.88 o 
   2   0  14        8.92       27.45     17.16 o 
   4   0  14      403.73      386.00     37.74 o 
   6   0  14      286.88      259.05     32.60 o 
   8   0  14       71.29       65.19     20.59 o 
  10   0  14       53.44       80.63     20.59 o 
  12   0  14      269.92      293.36     37.74 o 
  14   0  14      528.12      571.29     48.04 o 
 -33   1  14       32.71       20.59     24.02 o 
 -31   1  14        3.42      -28.31     18.87 o 
 -29   1  14        3.25        5.15     13.18 o 
 -27   1  14        2.28      -12.00      9.22 o 
 -25   1  14      204.33      163.75     34.55 o 
 -23   1  14       61.78       49.51     12.62 o 
 -21   1  14      149.29      169.76     21.05 o 
 -19   1  14      775.64      843.51     32.19 o 
 -17   1  14      347.92      387.07     21.65 o 
 -15   1  14        5.34       -2.04      8.11 o 
 -13   1  14        1.77        0.42      8.00 o 
 -11   1  14        4.24        1.63     18.01 o 
  -9   1  14        3.32       13.81     16.30 o 
  -7   1  14      215.17      197.06     21.20 o 
  -5   1  14       10.69       23.16     10.92 o 
  -3   1  14      134.75      139.52     18.08 o 
  -1   1  14       53.96       73.01     19.73 o 
   1   1  14      274.43      264.63     32.60 o 
   3   1  14       67.45       81.89     15.13 o 
   5   1  14      454.43      413.96     27.27 o 
   7   1  14      134.22      150.01     19.30 o 
   9   1  14      353.69      341.21     43.75 o 
  11   1  14        0.07       -8.58      9.70 o 
  13   1  14       10.98       37.74     20.59 o 
  15   1  14       97.12      142.39     30.88 o 
  17   1  14       29.81       24.02     17.16 o 
 -34   2  14       15.54      -20.59     22.30 o 
 -32   2  14        0.73      -12.28     11.48 o 
 -30   2  14        0.02      -11.02     11.48 o 
 -28   2  14       16.05       16.41     13.60 o 
 -26   2  14      168.69      182.81     45.46 o 
 -24   2  14        0.45        2.09      9.51 o 
 -22   2  14      115.38      130.38     16.98 o 
 -20   2  14       12.02       25.91     10.59 o 
 -18   2  14      440.75      472.28     67.77 o 
 -16   2  14      975.11      969.17     34.82 o 
 -14   2  14      265.11      241.02     18.08 o 
 -12   2  14     1473.88     1358.27     55.91 o 
 -10   2  14      149.66      186.11     13.54 o 
  -8   2  14      335.07      318.18     18.82 o 
  -6   2  14       23.09       27.46      7.96 o 
  -4   2  14       13.64       17.16      8.91 o 
  -2   2  14        2.78       -8.73      7.22 o 
   0   2  14      571.68      541.65     43.16 o 
   2   2  14      178.27      140.63     23.04 o 
   4   2  14        5.23        2.74      7.44 o 
   6   2  14      509.35      507.28     24.27 o 
   8   2  14       86.69       77.60     16.08 o 
  10   2  14        3.08        9.39      9.84 o 
  12   2  14        1.18       -7.67     10.26 o 
  14   2  14       20.71       29.69     22.30 o 
  16   2  14        0.59        7.89     11.95 o 
  18   2  14       54.42       44.22     16.08 o 
 -33   3  14        1.56       -6.04     13.60 o 
 -31   3  14        4.31       -7.92     13.72 o 
 -29   3  14       55.72       34.01     13.91 o 
 -27   3  14        7.22        9.15     12.69 o 
 -25   3  14      202.23      204.28    123.52 o 
 -23   3  14      153.58      150.35     87.49 o 
 -21   3  14       27.93       17.40     12.35 o 
 -19   3  14      614.31      600.25     38.37 o 
 -17   3  14       30.06       48.77     15.19 o 
 -15   3  14        0.18       -8.61      8.47 o 
 -13   3  14     1115.59     1137.46     38.44 o 
 -11   3  14      434.22      400.77     18.37 o 
  -9   3  14       23.58       28.54      8.49 o 
  -7   3  14      186.98      192.24     13.99 o 
  -5   3  14       24.23       17.94      7.53 o 
  -3   3  14      419.03      443.01     19.33 o 
  -1   3  14      142.58      172.52     18.82 o 
   1   3  14       16.32       20.59      9.45 o 
   3   3  14       80.66       95.19     13.43 o 
   5   3  14       93.67       81.02     36.88 o 
   7   3  14      351.02      336.76     34.31 o 
   9   3  14      175.48      152.22     21.43 o 
  11   3  14       13.09       -1.17     11.48 o 
  13   3  14       70.83       57.19     16.08 o 
  15   3  14       24.79       24.99     18.87 o 
 -30   4  14      125.56      116.80     64.33 o 
 -28   4  14        3.49        0.67     20.59 o 
 -26   4  14        0.48       -4.25     12.69 o 
 -24   4  14       59.47       36.03     20.59 o 
 -22   4  14      284.57      216.16     30.88 o 
 -20   4  14      170.26      155.43     44.60 o 
 -18   4  14       34.86       28.31     28.31 o 
 -16   4  14        4.17        3.88      9.18 o 
 -14   4  14       74.74       85.12     13.36 o 
 -12   4  14      150.94      155.81     13.66 o 
 -10   4  14      537.90      504.03     33.43 o 
  -8   4  14      384.81      388.43     29.18 o 
  -6   4  14        0.55       -1.48      8.17 o 
  -4   4  14      187.28      175.19     14.62 o 
  -2   4  14      303.64      297.64     26.00 o 
   0   4  14      340.77      356.53     21.71 o 
   2   4  14        4.52       -5.09      7.74 o 
   4   4  14       21.28       16.67     12.69 o 
   6   4  14        0.21      -14.22      9.48 o 
   8   4  14      215.66      323.40     96.93 o 
  10   4  14       65.51       63.95     17.16 o 
  12   4  14       23.66       13.87     14.41 o 
 -27   5  14       29.17       27.45     22.30 o 
 -25   5  14        2.27       11.41     13.60 o 
 -23   5  14        8.01       -1.23     14.58 o 
 -21   5  14        2.55       -8.58     11.42 o 
 -19   5  14        4.68       -2.40     11.42 o 
 -17   5  14        0.22        5.85     12.69 o 
 -15   5  14        0.15       -3.34     11.10 o 
 -13   5  14        0.84       14.49      8.80 o 
 -11   5  14       80.12       97.78     12.21 o 
  -9   5  14      140.48      150.28     14.46 o 
  -7   5  14      281.13      313.64     18.65 o 
  -5   5  14      230.65      226.97     20.45 o 
  -3   5  14       99.76      124.64     15.57 o 
  -1   5  14        3.00       -3.35      8.80 o 
   1   5  14        0.15      -13.12     18.87 o 
   3   5  14       37.19       62.35     21.44 o 
   5   5  14       98.97      145.38     23.45 o 
   7   5  14        0.06        5.93     24.02 o 
   9   5  14        0.05      -10.29     17.16 o 
 -20   6  14        0.50       -6.86     15.44 o 
 -18   6  14       65.35       42.40     16.47 o 
 -16   6  14       65.67       71.15     13.78 o 
 -14   6  14       53.72       50.21     11.73 o 
 -12   6  14       58.06       62.42     12.02 o 
 -10   6  14        1.94       -1.06      8.72 o 
  -8   6  14       23.33       37.00     18.87 o 
  -6   6  14       32.96       25.02     10.81 o 
  -4   6  14        3.14       10.29      9.90 o 
  -2   6  14       12.22        0.90     11.10 o 
   0   6  14        0.44       -9.84     18.87 o 
   2   6  14        8.89       -0.90     12.69 o 
   4   6  14        0.32      -12.01     17.16 o 
 -33   1  15        8.17      -17.16     22.30 o 
 -31   1  15       27.34       -5.15     18.87 o 
 -29   1  15       51.69       45.75     18.01 o 
 -27   1  15       75.93       73.87     26.71 o 
 -25   1  15       71.55       73.03     26.11 o 
 -23   1  15      501.01      552.04     32.48 o 
 -21   1  15       62.08       57.29     20.46 o 
 -19   1  15      492.50      507.34     30.49 o 
 -17   1  15       37.78       53.97     12.35 o 
 -15   1  15       17.91       26.97     15.13 o 
 -13   1  15       36.64       40.56     15.13 o 
 -11   1  15      136.05      112.38     19.99 o 
  -9   1  15       17.28       56.29     15.13 o 
  -7   1  15       44.13       65.32     15.77 o 
  -5   1  15       37.44       52.98     14.84 o 
  -3   1  15      396.46      356.11     35.17 o 
  -1   1  15      196.95      162.03     20.52 o 
   1   1  15        0.93        8.96     10.72 o 
   3   1  15      100.04      104.42     29.16 o 
   5   1  15        0.25      -14.58     17.16 o 
   7   1  15      235.11      189.02     34.31 o 
   9   1  15      131.14      134.13     78.92 o 
  11   1  15       78.34      114.94     29.16 o 
  13   1  15       24.79       54.90     24.02 o 
  15   1  15       24.35       54.90     22.30 o 
 -34   2  15       41.70        3.43     25.73 o 
 -32   2  15      234.38      235.64     90.07 o 
 -30   2  15       53.40       50.86     24.02 o 
 -28   2  15       21.95       16.87     13.96 o 
 -26   2  15        4.22        4.90     12.35 o 
 -24   2  15       49.92       47.23     13.15 o 
 -22   2  15       10.70       -9.57      9.45 o 
 -20   2  15       19.47       17.84     10.59 o 
 -18   2  15        5.93       17.37     11.10 o 
 -16   2  15      314.44      245.29     23.44 o 
 -14   2  15      184.19      181.40     17.91 o 
 -12   2  15       44.15       66.43     10.90 o 
 -10   2  15      355.61      362.01     17.92 o 
  -8   2  15       85.28       69.12     10.41 o 
  -6   2  15       30.95       23.27     13.52 o 
  -4   2  15        8.47        2.06     10.43 o 
  -2   2  15       40.33       55.95     11.14 o 
   0   2  15       85.15       98.10     13.58 o 
   2   2  15      351.57      335.35     33.35 o 
   4   2  15        0.03        5.15     12.13 o 
   6   2  15      142.53      188.90     21.83 o 
   8   2  15      116.68      157.83     32.60 o 
  10   2  15       19.61       13.72     18.87 o 
  12   2  15        2.50        6.86     18.87 o 
  14   2  15       18.65        0.00     17.16 o 
 -31   3  15       54.64       30.02     38.60 o 
 -29   3  15        2.78      -15.44     17.16 o 
 -27   3  15        0.32       -5.15     12.35 o 
 -25   3  15      142.84      152.95     21.20 o 
 -23   3  15        3.23        5.64     12.35 o 
 -21   3  15       31.86       47.71     15.22 o 
 -19   3  15      158.38      197.76     31.65 o 
 -17   3  15       33.02       16.57     14.29 o 
 -15   3  15        0.29        0.10     12.96 o 
 -13   3  15      201.45      214.64     15.48 o 
 -11   3  15      414.35      382.63     18.59 o 
  -9   3  15        1.86       -4.59      6.53 o 
  -7   3  15        2.03       -2.01      7.10 o 
  -5   3  15       35.90       27.02      8.45 o 
  -3   3  15       55.92       67.82     10.63 o 
  -1   3  15       81.34       96.93     14.76 o 
   1   3  15      103.81       93.04     14.26 o 
   3   3  15       41.65       58.05     15.22 o 
   5   3  15      165.28      157.68     30.02 o 
   7   3  15       37.80       22.93     13.18 o 
   9   3  15       68.16       76.24     28.31 o 
  11   3  15        1.28       17.01     13.60 o 
  13   3  15        2.43        3.43     17.16 o 
 -30   4  15        3.27       18.87     20.59 o 
 -28   4  15        4.58       -5.93     13.18 o 
 -26   4  15       51.52       15.30     24.88 o 
 -24   4  15       29.02       32.60     14.56 o 
 -22   4  15      126.61      121.18     27.45 o 
 -20   4  15      220.82      168.70     23.16 o 
 -18   4  15       32.08       10.29     13.18 o 
 -16   4  15      109.79      108.86     19.19 o 
 -14   4  15      153.55      137.06     13.76 o 
 -12   4  15      131.21      135.72     13.34 o 
 -10   4  15       64.87       90.20     12.33 o 
  -8   4  15       11.39        6.03      7.89 o 
  -6   4  15       40.87       33.38      9.74 o 
  -4   4  15      188.43      198.74     16.67 o 
  -2   4  15        0.71       -0.76      7.41 o 
   0   4  15        9.74        6.38      8.93 o 
   2   4  15       59.11       46.81     16.47 o 
   4   4  15      133.21      149.67     71.20 o 
   6   4  15       30.34       28.48     16.30 o 
   8   4  15       58.40       78.69     18.54 o 
  10   4  15      132.45      128.67     29.16 o 
 -25   5  15        7.92       17.16     18.87 o 
 -23   5  15       29.99       21.54     37.74 o 
 -21   5  15        5.29        0.47     12.69 o 
 -19   5  15        4.73       11.41     25.73 o 
 -17   5  15       11.67       28.68     14.84 o 
 -15   5  15        6.93        8.54      9.32 o 
 -13   5  15       40.73       31.69     10.83 o 
 -11   5  15       92.77       85.19     12.15 o 
  -9   5  15       19.00        4.04      8.51 o 
  -7   5  15      186.64      186.60     16.04 o 
  -5   5  15      166.06      175.79     18.01 o 
  -3   5  15       36.68       37.54     12.18 o 
  -1   5  15        9.45        0.13      9.09 o 
   1   5  15       14.42       20.59     13.34 o 
   3   5  15        0.16       -9.57     11.48 o 
   5   5  15        9.79        7.53     14.58 o 
   7   5  15        0.00       -5.15     18.87 o 
 -18   6  15       13.11        9.44     14.58 o 
 -16   6  15       22.52       29.78     12.04 o 
 -14   6  15       30.41       28.59     11.22 o 
 -12   6  15        5.24        6.96     10.45 o 
 -10   6  15       17.12       -7.80      9.65 o 
  -8   6  15       18.77       24.95     13.18 o 
  -6   6  15       45.33       34.82     13.46 o 
  -4   6  15        6.22       -8.46      9.21 o 
  -2   6  15       27.48       20.59     15.44 o 
 -32   0  16        1.63       -6.86     25.73 o 
 -30   0  16        1.53      -15.44     18.87 o 
 -28   0  16        0.45       22.30     25.73 o 
 -20   0  16        9.52      -10.29     20.59 o 
 -18   0  16        9.02       51.47     25.73 o 
 -16   0  16       80.55       72.05     27.45 o 
 -14   0  16        0.19        0.00     18.87 o 
 -12   0  16       49.54       78.92     25.73 o 
 -10   0  16      479.77      353.41     37.74 o 
  -8   0  16       21.70        8.58     18.87 o 
  -6   0  16       19.89       18.87     18.87 o 
  -4   0  16      453.31      355.12     37.74 o 
  -2   0  16        0.95        6.86     15.44 o 
   0   0  16       27.70       27.45     17.16 o 
   2   0  16        2.74       24.02     15.44 o 
   4   0  16       34.98       15.44     17.16 o 
   6   0  16       67.49       89.21     24.02 o 
   8   0  16       66.26       58.33     22.30 o 
  10   0  16       49.68       82.35     24.02 o 
  12   0  16       18.85       29.16     18.87 o 
 -33   1  16       10.12        5.15     25.73 o 
 -31   1  16       13.85        7.08     13.24 o 
 -29   1  16       29.22        5.15     13.96 o 
 -27   1  16        8.88       18.47     12.57 o 
 -25   1  16       43.62       51.86     13.49 o 
 -23   1  16       46.53       51.43     13.31 o 
 -21   1  16      188.03      182.33     24.37 o 
 -19   1  16        4.16        0.62     15.44 o 
 -17   1  16      101.30       84.15     19.77 o 
 -15   1  16      189.53      160.05     22.95 o 
 -13   1  16      360.19      353.93     65.19 o 
 -11   1  16       55.85       56.61     16.98 o 
  -9   1  16        0.81        1.72     12.69 o 
  -7   1  16      102.62       92.75     30.02 o 
  -5   1  16        3.63       -8.40     12.87 o 
  -3   1  16      174.08      167.31     36.88 o 
  -1   1  16        3.93       11.71     10.26 o 
   1   1  16        5.98       -3.43     10.26 o 
   3   1  16       12.43       17.76     11.95 o 
   5   1  16       54.60       63.57     15.13 o 
   7   1  16       92.06      125.76     35.17 o 
   9   1  16       41.74       38.26     22.30 o 
  11   1  16        0.36       25.73     18.87 o 
  13   1  16       33.57       46.32     24.02 o 
 -32   2  16        0.90       -4.40     13.91 o 
 -30   2  16       48.54       25.73     18.87 o 
 -28   2  16       11.27       -5.67     27.45 o 
 -26   2  16      143.84      151.72     57.47 o 
 -24   2  16        1.98       -0.95     12.72 o 
 -22   2  16        4.02        7.84      9.99 o 
 -20   2  16       10.72       17.32     14.19 o 
 -18   2  16      407.08      323.95     46.84 o 
 -16   2  16      103.53       91.86     16.36 o 
 -14   2  16       27.93       33.08     12.27 o 
 -12   2  16       53.97       59.80     13.25 o 
 -10   2  16       26.88       37.08     19.73 o 
  -8   2  16        7.03        4.12     18.01 o 
  -6   2  16       47.18       58.29     19.73 o 
  -4   2  16       48.37       35.95     13.91 o 
  -2   2  16       74.30       48.04     14.56 o 
   0   2  16      578.65      529.40     32.69 o 
   2   2  16      168.02      157.63     21.00 o 
   4   2  16       23.00       18.19     20.59 o 
   6   2  16      181.58      144.11     30.88 o 
   8   2  16       37.23       32.60     20.59 o 
  10   2  16        0.07       -5.15     17.16 o 
  12   2  16        0.83        8.58     18.87 o 
 -31   3  16        1.96       -6.86     17.16 o 
 -29   3  16        0.59      -14.58     14.58 o 
 -27   3  16       13.12       16.15     14.41 o 
 -25   3  16       29.49       27.85     16.30 o 
 -23   3  16       99.99       73.55     16.98 o 
 -21   3  16      648.06      590.16     51.47 o 
 -19   3  16      679.90      740.46     90.93 o 
 -17   3  16       91.46       84.77     14.89 o 
 -15   3  16      108.00      107.64     16.71 o 
 -13   3  16       92.39      126.15     14.10 o 
 -11   3  16      113.15       90.79     12.21 o 
  -9   3  16       15.92       11.02      8.26 o 
  -7   3  16       47.79       54.78      9.98 o 
  -5   3  16       15.17       -2.27     10.79 o 
  -3   3  16       26.02       22.00     13.01 o 
  -1   3  16      356.49      389.58     25.04 o 
   1   3  16      442.29      458.03     25.89 o 
   3   3  16       40.29       38.71     13.60 o 
   5   3  16        0.07        9.52     11.95 o 
   7   3  16       41.66       52.20     16.47 o 
   9   3  16        6.03       -8.13     11.10 o 
 -28   4  16       10.90        6.86     17.16 o 
 -26   4  16       82.83      123.53     26.59 o 
 -24   4  16       40.64       30.22     15.63 o 
 -22   4  16       24.30       19.73     15.44 o 
 -20   4  16       30.24       24.30     18.87 o 
 -18   4  16       32.26       17.22     14.84 o 
 -16   4  16      101.82      154.83     15.34 o 
 -14   4  16       50.99       73.46     11.38 o 
 -12   4  16       51.89       74.13     14.71 o 
 -10   4  16       57.66       67.03     12.91 o 
  -8   4  16      141.94      160.21     15.00 o 
  -6   4  16      174.54      191.56     16.08 o 
  -4   4  16       46.08       76.96     11.88 o 
  -2   4  16        0.14       10.10     10.02 o 
   0   4  16        0.10       18.38     15.44 o 
   2   4  16        0.56      -12.46     11.48 o 
   4   4  16       81.80       74.51     18.96 o 
   6   4  16        4.77        0.00     13.18 o 
   8   4  16        0.16       -8.58     15.44 o 
 -23   5  16        2.30        0.00     17.16 o 
 -21   5  16        3.82       25.73     18.87 o 
 -19   5  16       66.06       61.98     18.54 o 
 -17   5  16       33.69       30.53     13.26 o 
 -15   5  16        6.59      -17.16     11.73 o 
 -13   5  16        3.82       -1.72      9.18 o 
 -11   5  16        0.01        0.55      7.52 o 
  -9   5  16        2.32       -8.39     13.62 o 
  -7   5  16        0.00        4.49      8.41 o 
  -5   5  16       36.47       19.75     11.35 o 
  -3   5  16      104.94      131.63     17.62 o 
  -1   5  16       11.53       -6.39     13.18 o 
   1   5  16        1.52       -8.33     12.35 o 
   3   5  16        5.00       44.60     20.59 o 
 -33   1  17       28.02       -8.58     27.45 o 
 -31   1  17        5.71      -20.59     24.02 o 
 -29   1  17       55.95       36.43     25.73 o 
 -27   1  17       48.31       53.49     24.88 o 
 -25   1  17        2.70       13.38     18.08 o 
 -23   1  17        0.14      -18.87     14.56 o 
 -21   1  17        8.67       21.36     25.73 o 
 -19   1  17        0.09      -24.02     18.87 o 
 -17   1  17        1.33      -16.68     14.84 o 
 -15   1  17        6.45       -8.01     14.41 o 
 -13   1  17      229.83      185.65     23.63 o 
 -11   1  17       51.33       51.41     17.56 o 
  -9   1  17       11.82       16.19     14.84 o 
  -7   1  17       56.53       45.89     16.85 o 
  -5   1  17       38.49       54.01     16.34 o 
  -3   1  17      332.25      326.18     34.31 o 
  -1   1  17        1.94       19.12     16.30 o 
   1   1  17        2.12       23.12     12.69 o 
   3   1  17      294.34      296.65     27.82 o 
   5   1  17        2.24        9.66     11.48 o 
   7   1  17        4.61       26.59     13.34 o 
   9   1  17       44.52       34.31     22.30 o 
  11   1  17        0.00       -1.72     18.87 o 
 -32   2  17        5.44      -19.56     14.27 o 
 -30   2  17       19.11       13.72     15.22 o 
 -28   2  17        0.08      -12.46     12.99 o 
 -26   2  17        0.12       -9.36     12.69 o 
 -24   2  17        1.20        5.15     11.85 o 
 -22   2  17       24.81        5.83     11.73 o 
 -20   2  17       28.98        9.83     11.77 o 
 -18   2  17       73.60       81.40     20.85 o 
 -16   2  17        2.24       -5.39      9.99 o 
 -14   2  17      101.05       88.69     15.60 o 
 -12   2  17      132.48      130.87     51.47 o 
 -10   2  17        0.49       18.73     15.13 o 
  -8   2  17       92.50       92.78     19.99 o 
  -6   2  17       13.12       -6.32     11.10 o 
  -4   2  17       33.80       38.17     23.16 o 
  -2   2  17       19.73       14.95     15.44 o 
   0   2  17      129.20       88.37     32.60 o 
   2   2  17      447.14      383.03    118.37 o 
   4   2  17       67.44      101.07     19.30 o 
   6   2  17       21.49       49.75     24.02 o 
   8   2  17        0.55        0.00     18.87 o 
 -29   3  17       42.99       42.89     24.02 o 
 -27   3  17       49.90       80.14     19.99 o 
 -25   3  17        7.41        6.04     13.60 o 
 -23   3  17        6.10       12.01     41.17 o 
 -21   3  17      332.73      339.09     54.04 o 
 -19   3  17      189.49      195.48     19.92 o 
 -17   3  17       15.67        9.37     13.94 o 
 -15   3  17      123.05      118.26     15.85 o 
 -13   3  17        6.25       11.91      8.67 o 
 -11   3  17       99.42       93.86     22.64 o 
  -9   3  17       59.72       56.75     10.67 o 
  -7   3  17        1.67        4.33     12.69 o 
  -5   3  17       50.90       52.89     17.31 o 
  -3   3  17      156.08      161.09     22.42 o 
  -1   3  17      525.15      538.69     38.60 o 
   1   3  17       27.63       27.52     15.13 o 
   3   3  17      204.02      224.74     39.46 o 
   5   3  17       22.97       51.47     25.73 o 
 -26   4  17       13.80      -17.16     18.87 o 
 -24   4  17       21.49      -15.44     17.16 o 
 -22   4  17      264.93      226.46     34.31 o 
 -20   4  17       48.60       44.24     28.31 o 
 -18   4  17       47.12       15.44     21.44 o 
 -16   4  17      251.14      280.67     19.30 o 
 -14   4  17      256.87      287.19     20.06 o 
 -12   4  17        0.77       -5.44      8.50 o 
 -10   4  17      158.49      193.33     33.28 o 
  -8   4  17        1.79        5.04      8.74 o 
  -6   4  17       38.87       33.97     10.39 o 
  -4   4  17       12.37        8.58      8.79 o 
  -2   4  17       83.84       48.73     16.34 o 
   0   4  17       28.35       36.41     16.08 o 
   2   4  17        6.20       -0.25     12.35 o 
   4   4  17        1.48        0.00     17.16 o 
 -19   5  17        6.44       21.44     11.95 o 
 -17   5  17        0.53      -13.98      9.32 o 
 -15   5  17       32.76       35.12     12.18 o 
 -13   5  17        6.08        9.37     10.70 o 
 -11   5  17        2.14       -6.02      7.98 o 
  -9   5  17       46.22       30.10     10.95 o 
  -7   5  17        5.76       22.84     15.24 o 
  -5   5  17        7.14        0.77     10.10 o 
  -3   5  17        6.70        4.57     15.50 o 
  -1   5  17        2.86        0.00     18.87 o 
 -30   0  18        4.34      -29.16     27.45 o 
 -28   0  18        2.21      -10.29     25.73 o 
 -26   0  18        3.76       17.16     29.16 o 
 -24   0  18       39.03       27.45     29.16 o 
 -22   0  18       55.27       66.91     30.88 o 
 -20   0  18       32.07      101.22     30.88 o 
 -18   0  18      124.82      130.38     34.31 o 
 -16   0  18       66.33       89.21     29.16 o 
 -14   0  18       38.73       12.01     22.30 o 
 -12   0  18       20.87      -15.44     22.30 o 
 -10   0  18      379.48      289.93     39.46 o 
  -8   0  18      259.09      181.85     32.60 o 
  -6   0  18       97.44       61.76     24.02 o 
  -4   0  18       22.00       12.01     18.87 o 
  -2   0  18        2.05       22.30     18.87 o 
   0   0  18       67.22       37.74     20.59 o 
   2   0  18        0.10        3.43     17.16 o 
   4   0  18       60.47       65.19     24.02 o 
   6   0  18      547.33      583.29     53.18 o 
   8   0  18      110.42       99.50     27.45 o 
 -31   1  18        0.41       13.72     29.16 o 
 -29   1  18       14.18        6.75     18.77 o 
 -27   1  18       16.11       13.72     47.18 o 
 -25   1  18       51.49       27.76     19.99 o 
 -23   1  18       21.05       22.03     19.30 o 
 -21   1  18       42.79        8.52     18.77 o 
 -19   1  18       77.52       60.63     21.20 o 
 -17   1  18        8.40        6.29     16.08 o 
 -15   1  18        9.95       32.60     18.20 o 
 -13   1  18       93.35       76.17     18.77 o 
 -11   1  18        2.35       12.87     15.77 o 
  -9   1  18      102.11       59.47     18.08 o 
  -7   1  18        0.74       10.01     13.96 o 
  -5   1  18        8.36       18.01     13.34 o 
  -3   1  18       14.87       28.79     13.91 o 
  -1   1  18       10.51       21.21     13.18 o 
   1   1  18      246.53      276.20     34.31 o 
   3   1  18      396.53      430.03     56.61 o 
   5   1  18       13.51       31.40     13.60 o 
   7   1  18        0.00       31.78     13.60 o 
 -30   2  18       79.15       87.49     27.45 o 
 -28   2  18        8.99        3.04     15.22 o 
 -26   2  18       16.45       51.04     18.41 o 
 -24   2  18       39.58       35.81     14.44 o 
 -22   2  18       11.91       -8.36     11.42 o 
 -20   2  18       97.63       90.89     16.90 o 
 -18   2  18      159.75      173.02     27.56 o 
 -16   2  18       52.06        2.76     16.85 o 
 -14   2  18        5.77       -0.19     18.01 o 
 -12   2  18        6.78        6.00     33.45 o 
 -10   2  18       32.55       46.70     19.73 o 
  -8   2  18       11.91       29.23     14.84 o 
  -6   2  18      176.88      176.08     28.31 o 
  -4   2  18      369.19      338.05     30.33 o 
  -2   2  18      200.54      186.01     23.90 o 
   0   2  18       51.57       66.11     16.85 o 
   2   2  18       30.34       37.87     15.22 o 
   4   2  18       85.99       85.97     36.03 o 
   6   2  18        1.12        6.86     20.59 o 
 -27   3  18        2.95        1.72     18.87 o 
 -25   3  18       15.49       -2.84     15.22 o 
 -23   3  18       13.59        1.91     24.88 o 
 -21   3  18        1.27       -0.16     11.59 o 
 -19   3  18       38.92       24.61     13.36 o 
 -17   3  18      710.74      749.88     41.03 o 
 -15   3  18      365.49      370.24     25.60 o 
 -13   3  18      162.33      162.57     22.34 o 
 -11   3  18      140.89      146.22     23.14 o 
  -9   3  18        4.71        2.16     13.91 o 
  -7   3  18       43.11       31.90     16.34 o 
  -5   3  18      221.62      251.79     27.82 o 
  -3   3  18       60.05       68.68     18.54 o 
  -1   3  18       21.32       26.39     15.63 o 
   1   3  18        2.01      -10.29     18.87 o 
 -22   4  18       39.14        8.58     18.87 o 
 -20   4  18       13.12       22.30     18.87 o 
 -18   4  18       11.11       33.17     12.13 o 
 -16   4  18       52.30       59.51     11.93 o 
 -14   4  18       69.70       25.45     11.14 o 
 -12   4  18      123.99      138.52     15.98 o 
 -10   4  18        1.70        2.56     11.89 o 
  -8   4  18       77.91      106.02     14.48 o 
  -6   4  18        2.19        2.12      8.85 o 
  -4   4  18        5.17        6.05     10.66 o 
  -2   4  18        5.42       -0.65     11.69 o 
 -29   1  19        3.20      -18.56     19.77 o 
 -27   1  19        0.04       -6.08     19.77 o 
 -25   1  19        9.78       -7.78     18.08 o 
 -23   1  19       56.28       61.76     21.84 o 
 -21   1  19        3.26       -4.77     19.30 o 
 -19   1  19        1.89       -9.44     16.98 o 
 -17   1  19       40.39       39.40     19.30 o 
 -15   1  19       60.19       70.98     21.20 o 
 -13   1  19       17.44       30.08     18.08 o 
 -11   1  19       24.66       -4.72     14.41 o 
  -9   1  19        9.42       19.73     36.03 o 
  -7   1  19       84.22       59.35     32.60 o 
  -5   1  19       10.65        5.61     23.16 o 
  -3   1  19        0.01       11.19     13.91 o 
  -1   1  19       35.64       57.26     35.17 o 
   1   1  19        0.89       20.75     12.69 o 
   3   1  19      193.67      249.66     28.49 o 
   5   1  19       49.61       48.04     20.59 o 
 -26   2  19       25.92        3.18     15.31 o 
 -24   2  19      116.27      152.55     30.70 o 
 -22   2  19      153.72      154.40     37.74 o 
 -20   2  19        0.11      -14.28     18.77 o 
 -18   2  19       39.56       17.65     18.77 o 
 -16   2  19        7.31       33.74     21.44 o 
 -14   2  19      132.94      118.16     24.17 o 
 -12   2  19       19.08       45.88     22.30 o 
 -10   2  19        0.30       -1.29     23.16 o 
  -8   2  19       17.44        4.94     14.84 o 
  -6   2  19       17.14        6.86     13.34 o 
  -4   2  19       32.94       62.50     35.17 o 
  -2   2  19       11.83       12.58     27.45 o 
   0   2  19      213.07      179.35     24.67 o 
   2   2  19        3.26       -5.15     15.44 o 
 -23   3  19       17.28       27.45     22.30 o 
 -21   3  19       36.29       42.40     16.47 o 
 -19   3  19       60.71       77.67     16.16 o 
 -17   3  19       18.02       -2.97     11.38 o 
 -15   3  19       39.09       45.57     14.57 o 
 -13   3  19        8.01        0.57     25.73 o 
 -11   3  19       13.18       12.56     15.13 o 
  -9   3  19        4.05       14.11     19.73 o 
  -7   3  19       40.29       47.86     17.56 o 
  -5   3  19      133.10      185.82     31.74 o 
  -3   3  19       31.43       52.71     17.56 o 
  -1   3  19        0.37       22.30     20.59 o 
 -18   4  19       31.22       24.02     20.59 o 
 -16   4  19        8.70        2.61     18.87 o 
 -14   4  19        3.04      -16.34     11.48 o 
 -12   4  19       24.77       38.07     13.36 o 
 -10   4  19        9.03       13.08     12.35 o 
  -8   4  19       20.41       55.89     18.54 o 
  -6   4  19        0.20       -1.72     18.87 o 
 -26   0  20        6.97       -3.43     25.73 o 
 -24   0  20       99.05      130.38     39.46 o 
 -22   0  20        0.87      -32.60     24.02 o 
 -20   0  20       21.05       29.16     27.45 o 
 -18   0  20        0.21      -13.72     24.02 o 
 -16   0  20      123.64       99.50     32.60 o 
 -14   0  20       51.39       32.60     25.73 o 
 -12   0  20       76.97       73.77     30.88 o 
 -10   0  20        2.58       10.29     24.02 o 
  -8   0  20      126.91       84.06     27.45 o 
  -6   0  20       63.19       77.20     27.45 o 
  -4   0  20        4.83       15.44     20.59 o 
  -2   0  20        0.01       32.60     22.30 o 
   0   0  20        0.37       37.74     22.30 o 
 -25   1  20        8.13       15.44     29.16 o 
 -23   1  20        2.21       -6.86     19.99 o 
 -21   1  20       55.79       30.15     25.73 o 
 -19   1  20       86.08       73.54     22.42 o 
 -17   1  20        0.00        7.72     18.20 o 
 -15   1  20        1.25      -19.77     13.18 o 
 -13   1  20        8.01       -1.72     16.08 o 
 -11   1  20        0.85       -1.47     16.85 o 
  -9   1  20       30.97       33.97     17.72 o 
  -7   1  20        0.39       -5.15     14.56 o 
  -5   1  20       21.31       17.62     24.88 o 
  -3   1  20       17.44       34.31     16.34 o 
  -1   1  20        9.41       49.75     25.73 o 
   1   1  20        0.98       32.60     18.87 o 
 -24   2  20       90.17       68.62     36.03 o 
 -22   2  20       52.62       48.04     30.88 o 
 -20   2  20        0.53       23.92     26.59 o 
 -18   2  20       40.11       29.84     19.99 o 
 -16   2  20       10.42       29.11     19.30 o 
 -14   2  20        4.42        2.27     16.85 o 
 -12   2  20       15.34       28.67     27.45 o 
 -10   2  20       31.90       32.89     17.31 o 
  -8   2  20       11.24       22.42     16.85 o 
  -6   2  20        6.08       28.57     17.56 o 
  -4   2  20       77.60       70.34     27.45 o 
  -2   2  20       85.54      114.94     30.88 o 
 -19   3  20        3.44       16.88     15.13 o 
 -17   3  20        3.42       -8.58     20.59 o 
 -15   3  20       21.43      -17.16     18.87 o 
 -13   3  20       16.77        1.72     25.73 o 
 -11   3  20       20.41       18.40     17.56 o 
  -9   3  20        4.50       13.72     20.59 o 
  -7   3  20        5.77       25.73     20.59 o 
 -19   1  21        1.26       15.44     29.16 o 
 -17   1  21       42.77       46.32     32.60 o 
 -15   1  21       28.72       32.60     30.88 o 
 -13   1  21        6.33      -15.44     25.73 o 
                                                 
